# Supplementary material for: Crystal structure and Hirshfeld surface analysis of (E)-1-(3,5-di­chloro-2-hy­droxy­phen­yl)-3-(5-methyl­furan-2-yl)prop-2-en-1-one
Source: Acta Crystallogr E Crystallogr Commun. 2018 Sep 18;74(Pt 10):1451–4. doi: 10.1107/S2056989018012173 (PMC6176444; doi:10.1107/S2056989018012173)
Supplement: Supplementary file 1 [file e-74-01451-sup1.cif]

##############################################################################
#                                                                            #
# This CIF contains the data in a paper accepted for publication in          #
# Acta Crystallographica Section E. It conforms to the requirements of       #
# Notes for Authors for Acta Crystallographica Section E, and has been       #
# peer reviewed under the auspices of the IUCr Commission on Journals.       #
#                                                                            #
# Full details of the Crystallographic Information File format               #
# are given in the paper "The Crystallographic Information File (CIF):       #
# a New Standard Archive File for Crystallography" by S. R. Hall, F. H.      #
# Allen and I. D. Brown [Acta Cryst. (1991), A47, 655-685].                  #
#                                                                            #
# The current version of the core CIF dictionary is obtainable from          #
# ftp://ftp.iucr.org/pub/cif_core.dic.                                       #
#                                                                            #
# Software is freely available for graphical display of the structure(s)     #
# in this CIF. For information consult the CIF software page                 #
# http://www.iucr.org/resources/cif/software.                                #
#                                                                            #
# This file may be used for bona fide research purposes within the           #
# scientific community so long as proper attribution is given to the journal # 
# article from which it was obtained.                                        #
#                                                                            #
##############################################################################
data_I
_audit_creation_method     'form.cif (version 2.0)'
_journal_data_validation_number     ?
_journal_date_recd_electronic     2018-08-21
_journal_date_accepted     2018-08-28
_journal_name_full     'Acta Crystallographica, Section E'
_journal_year     2018
_journal_volume     74
_journal_issue     10
_journal_page_first     1451
_journal_page_last     1454
_journal_paper_category     GO
_journal_paper_doi     10.1107/S2056989018012173
_journal_coeditor_code     QM2127
_publ_contact_author_name     'Dr. B N Lakshminarayana'
_publ_contact_author_address
;
Associate Professor,
Department of Physics
Adichunchanagiri Institute of Technology
Chikamagaluru-577102
Karnataka
India
;
_publ_contact_author_email     'bnlphysics@gmail.com'
_publ_contact_author_fax     '+91-8262-220063'
_publ_contact_author_phone     '+91-9844336422'
_publ_section_title
;\
Crystal structure and Hirshfeld surface analysis of
(<i>E</i>)-1-(3,5-dichloro-2-hydroxyphenyl)-3-(5-methylfuran-2-yl)prop-2-en-\
1-one
;
_publ_section_title_footnote     .
loop_
    _publ_author_name
    _publ_author_footnote
    _publ_author_address
    'Sreenatha, N. R.' .
;
Department of Physics,
Adichunchanagiri Institute of Technology,
Chikamagaluru 577 102,
Karnataka,
India
Department of Physics,
Government Engineering College,
Hassan 573 201,
Karnataka,
India
;
    'Lakshminarayana, B. N.' .
;
Department of Physics,
Adichunchanagiri Institute of Technology,
Chikamagaluru 577 102,
Karnataka,
India
;
    'Ganesha, D. P.' .
;
Department of Physics,
Adichunchanagiri Institute of Technology,
Chikamagaluru 577 102,
Karnataka,
India
;
    'Gnanendra, C. R.' .
;
Department of Chemistry,
Adichunchanagiri Institute of Technology,
Chikamagaluru 577 102,
Karnataka,
India
;
_publ_section_synopsis
;
The title chalcone derivative is almost planar, with a dihedral angle of
7.0(2)\% between the 3,5-dichloro-2-hydroxyphenyl and 5-methylfuran rings.
;
_database_code_depnum_ccdc_archive     'CCDC 1852049'
_chemical_name_systematic
;
(<i>E</i>)-1-(3,5-Dichloro-2-hydroxyphenyl)-3-(5-methylfuran-\
2-yl)prop-2-en-1-one
;
_chemical_name_common     ?
_chemical_formula_moiety     'C14 H10 Cl2 O3'
_chemical_formula_sum     'C14 H10 Cl2 O3'
_chemical_formula_iupac     'C14 H10 Cl2 O3'
_chemical_formula_weight     297.12
_chemical_melting_point     ?
_space_group_crystal_system     monoclinic
_space_group_name_H-M_alt     'P 21/c'
_space_group_name_Hall     '-P 2ybc'
loop_
    _space_group_symop_operation_xyz
    'x, y, z'
    '-x, y+1/2, -z+1/2'
    '-x, -y, -z'
    'x, -y-1/2, z-1/2'
_cell_length_a     10.831(2)
_cell_length_b     4.4020(5)
_cell_length_c     28.457(5)
_cell_angle_alpha     90
_cell_angle_beta     105.254(6)
_cell_angle_gamma     90
_cell_volume     1309.0(4)
_cell_formula_units_Z     4
_cell_measurement_reflns_used     3210
_cell_measurement_theta_min     2.74
_cell_measurement_theta_max     25.01
_cell_measurement_temperature     290
_exptl_crystal_description     'block'
_exptl_crystal_colour     'colourless'
_exptl_crystal_size_max     0.30
_exptl_crystal_size_mid     0.28
_exptl_crystal_size_min     0.25
_exptl_crystal_density_diffrn     1.508
_exptl_crystal_density_meas     ?
_exptl_crystal_density_method     'not measured'
_exptl_crystal_F_000     608
_exptl_absorpt_coefficient_mu     0.495
_exptl_absorpt_correction_type     multi-scan
_exptl_absorpt_process_details
;
(SADABS; Bruker, 2006)
;
_exptl_absorpt_correction_T_min     0.862
_exptl_absorpt_correction_T_max     0.906
_diffrn_ambient_temperature     290
_diffrn_source     graphite
_diffrn_radiation_type     MoK\a
_diffrn_radiation_wavelength     0.71073
_diffrn_measurement_device_type     'Bruker APEXII'
_diffrn_measurement_method     '<i>SAINT</i> (Bruker, 2006)'
_diffrn_detector_area_resol_mean     0.820
_diffrn_reflns_number     2940
_diffrn_reflns_av_R_equivalents     0.0324
_diffrn_reflns_av_unetI/netI     0.0320
_diffrn_reflns_theta_min     2.74
_diffrn_reflns_theta_max     25.01
_diffrn_reflns_theta_full     25.01
_diffrn_measured_fraction_theta_max     0.999
_diffrn_measured_fraction_theta_full     0.999
_diffrn_reflns_limit_h_min     -12
_diffrn_reflns_limit_h_max     12
_diffrn_reflns_limit_k_min     -5
_diffrn_reflns_limit_k_max     4
_diffrn_reflns_limit_l_min     -33
_diffrn_reflns_limit_l_max     33
_refine_special_details     ?
_reflns_number_total     2298
_reflns_number_gt     2232
_reflns_threshold_expression     'I > 2\s(I)'
_refine_ls_structure_factor_coef     Fsqd
_refine_ls_matrix_type     full
_refine_ls_R_factor_all     0.0782
_refine_ls_R_factor_gt     0.0612
_refine_ls_wR_factor_gt     0.1820
_refine_ls_wR_factor_ref     0.2149
_refine_ls_goodness_of_fit_ref     1.087
_refine_ls_restrained_S_all     1.087
_refine_ls_number_reflns     2298
_refine_ls_number_parameters     174
_refine_ls_number_restraints     0
_refine_ls_hydrogen_treatment     constr
_refine_ls_weighting_scheme     calc
_refine_ls_weighting_details
              'w=1/[\s^2^(Fo^2^)+(0.1367P)^2^+0.3086P] where P=(Fo^2^+2Fc^2^)/3'
_atom_sites_solution_hydrogens     geom
_atom_sites_solution_primary     ?
_atom_sites_solution_secondary     ?
_refine_ls_shift/su_max     0.000
_refine_ls_shift/su_mean     0.000
_refine_diff_density_max     0.303
_refine_diff_density_min     -0.251
_refine_ls_extinction_method     .
_refine_ls_extinction_coef     .
_refine_ls_extinction_expression
                                  'Fc^*^=kFc[1+0.001xFc^2^\l^3^/sin(2\q)]^-1/4^'
loop_
    _atom_type_symbol
    _atom_type_description
    _atom_type_scat_dispersion_real
    _atom_type_scat_dispersion_imag
    _atom_type_scat_source
    'C' 'C' 0.0033 0.0016
                         'International Tables Vol C Tables 4.2.6.8 and 6.1.1.4'
    'H' 'H' 0.0000 0.0000
                         'International Tables Vol C Tables 4.2.6.8 and 6.1.1.4'
    'O' 'O' 0.0106 0.0060
                         'International Tables Vol C Tables 4.2.6.8 and 6.1.1.4'
    'N' 'N' 0.0061 0.0033
                         'International Tables Vol C Tables 4.2.6.8 and 6.1.1.4'
    'Cl' 'Cl' 0.1484 0.1585
                         'International Tables Vol C Tables 4.2.6.8 and 6.1.1.4'
_computing_data_collection
;
<i>APEX2</i> (Bruker, 2006)
;
_computing_cell_refinement
;
<i>SAINT</i> (Bruker, 2006)
;
_computing_data_reduction
;
<i>SAINT</i> (Bruker, 2006)
;
_computing_structure_solution
;
SHELXS97 (Sheldrick, 2008)
;
_computing_structure_refinement
;
SHELXL97 (Sheldrick, 2008)
;
_computing_molecular_graphics
;
<i>PLATON</i> (Spek, 2009), Mercury (Macrae <i>et al.</i>,
2006)
;
_computing_publication_material
;
<i>PLATON</i> (Spek, 2009)
;
loop_
    _atom_site_type_symbol
    _atom_site_label
    _atom_site_fract_x
    _atom_site_fract_y
    _atom_site_fract_z
    _atom_site_U_iso_or_equiv
    _atom_site_adp_type
    _atom_site_calc_flag
    _atom_site_occupancy
    _atom_site_disorder_assembly
    _atom_site_disorder_group
    O O1 0.2523(3) -0.4421(6) -0.16266(9) 0.0723(9) Uani d 1 . .
    C C2 0.1549(5) -0.6402(10) -0.18009(16) 0.0753(13) Uani d 1 . .
    C C3 0.1426(5) -0.6924(10) -0.22703(16) 0.0762(13) Uani d 1 . .
    H H3 0.082501 -0.819559 -0.246999 0.091 Uiso calc 1 . .
    C C4 0.2352(5) -0.5237(9) -0.24105(13) 0.0707(12) Uani d 1 . .
    H H4 0.248630 -0.517334 -0.272006 0.085 Uiso calc 1 . .
    C C5 0.3028(5) -0.3696(9) -0.20109(13) 0.0657(12) Uani d 1 . .
    C C6 0.0879(6) -0.7575(13) -0.1441(2) 0.1026(19) Uani d 1 . .
    H H6A 0.020336 -0.892412 -0.160150 0.154 Uiso calc 1 . .
    H H6B 0.052540 -0.590266 -0.130271 0.154 Uiso calc 1 . .
    H H6C 0.147806 -0.865048 -0.118645 0.154 Uiso calc 1 . .
    C C7 0.4044(4) -0.1635(8) -0.19346(13) 0.0640(11) Uani d 1 . .
    H H7 0.433954 -0.117117 -0.220490 0.077 Uiso calc 1 . .
    C C8 0.4640(4) -0.0255(8) -0.15184(12) 0.0650(11) Uani d 1 . .
    H H8 0.438851 -0.064204 -0.123590 0.078 Uiso calc 1 . .
    C C9 0.5671(4) 0.1829(8) -0.15071(12) 0.0614(11) Uani d 1 . .
    O O10 0.5944(3) 0.2504(7) -0.18937(9) 0.0766(10) Uani d 1 . .
    C C11 0.6450(4) 0.3207(8) -0.10472(12) 0.0612(11) Uani d 1 . .
    C C12 0.6189(5) 0.2587(9) -0.05990(13) 0.0688(12) Uani d 1 . .
    H H12 0.550905 0.132823 -0.058535 0.083 Uiso calc 1 . .
    C C13 0.6944(5) 0.3854(11) -0.01815(13) 0.0777(14) Uani d 1 . .
    C C14 0.7946(5) 0.5709(10) -0.01895(13) 0.0773(14) Uani d 1 . .
    H H14 0.845172 0.653156 0.009816 0.093 Uiso calc 1 . .
    C C15 0.8201(5) 0.6350(9) -0.06256(14) 0.0683(12) Uani d 1 . .
    C C16 0.7460(4) 0.5130(9) -0.10592(12) 0.0628(11) Uani d 1 . .
    O O17 0.7747(3) 0.5862(7) -0.14744(9) 0.0786(9) Uani d 1 . .
    H H17 0.724256 0.502456 -0.170370 0.118 Uiso calc 1 . .
    Cl Cl18 0.94733(14) 0.8606(3) -0.06462(4) 0.0898(6) Uani d 1 . .
    Cl Cl19 0.66403(17) 0.3052(4) 0.03742(4) 0.1139(7) Uani d 1 . .
loop_
    _atom_site_aniso_label
    _atom_site_aniso_U_11
    _atom_site_aniso_U_22
    _atom_site_aniso_U_33
    _atom_site_aniso_U_12
    _atom_site_aniso_U_13
    _atom_site_aniso_U_23
    O1 0.081(3) 0.0853(18) 0.0574(15) -0.0008(16) 0.0296(13) -0.0014(12)
    C2 0.073(4) 0.080(3) 0.076(3) -0.001(2) 0.025(2) 0.000(2)
    C3 0.072(4) 0.080(3) 0.073(3) -0.002(2) 0.012(2) -0.0048(19)
    C4 0.075(4) 0.079(2) 0.057(2) 0.000(2) 0.0147(18) -0.0015(17)
    C5 0.072(4) 0.074(2) 0.053(2) 0.012(2) 0.0199(17) 0.0040(15)
    C6 0.101(6) 0.114(4) 0.108(4) -0.012(3) 0.055(3) 0.003(3)
    C7 0.066(4) 0.073(2) 0.054(2) 0.005(2) 0.0184(17) 0.0058(15)
    C8 0.077(4) 0.071(2) 0.0495(19) 0.002(2) 0.0218(17) 0.0082(15)
    C9 0.070(4) 0.069(2) 0.0466(19) 0.0047(19) 0.0188(17) 0.0031(14)
    O10 0.090(3) 0.0963(19) 0.0489(15) -0.0065(16) 0.0272(13) 0.0015(12)
    C11 0.062(3) 0.076(2) 0.0471(19) 0.0067(19) 0.0168(16) 0.0021(15)
    C12 0.074(4) 0.085(2) 0.049(2) -0.005(2) 0.0183(17) 0.0051(17)
    C13 0.092(4) 0.095(3) 0.050(2) -0.001(3) 0.025(2) 0.0022(19)
    C14 0.088(4) 0.089(3) 0.052(2) -0.001(3) 0.0136(19) -0.0048(18)
    C15 0.071(4) 0.073(2) 0.062(2) -0.002(2) 0.0202(19) -0.0013(17)
    C16 0.061(3) 0.076(2) 0.0537(19) 0.004(2) 0.0202(16) 0.0046(16)
    O17 0.086(3) 0.0982(19) 0.0562(15) -0.0112(17) 0.0270(13) 0.0045(13)
    Cl18 0.0900(14) 0.0995(9) 0.0818(8) -0.0179(7) 0.0260(6) -0.0063(5)
    Cl19 0.1348(17) 0.1627(14) 0.0488(7) -0.0341(10) 0.0326(7) -0.0011(6)
_geom_special_details
;
 All esds (except the esd in the dihedral angle between two l.s. planes)
 are estimated using the full covariance matrix.  The cell esds are taken
 into account individually in the estimation of esds in distances, angles
 and torsion angles; correlations between esds in cell parameters are only
 used when they are defined by crystal symmetry.  An approximate (isotropic)
 treatment of cell esds is used for estimating esds involving l.s. planes.
;
loop_
    _geom_bond_atom_site_label_1
    _geom_bond_atom_site_label_2
    _geom_bond_site_symmetry_2
    _geom_bond_distance
    _geom_bond_publ_flag
    O1 C2 . 1.358(6) ?
    O1 C5 . 1.382(5) ?
    C2 C3 . 1.327(6) ?
    C2 C6 . 1.495(6) ?
    C3 C4 . 1.389(7) ?
    C3 H3 . 0.9300 ?
    C4 C5 . 1.361(5) ?
    C4 H4 . 0.9300 ?
    C5 C7 . 1.399(6) ?
    C6 H6A . 0.9600 ?
    C6 H6B . 0.9600 ?
    C6 H6C . 0.9600 ?
    C7 C8 . 1.337(5) ?
    C7 H7 . 0.9300 ?
    C8 C9 . 1.439(6) ?
    C8 H8 . 0.9300 ?
    C9 O10 . 1.248(4) ?
    C9 C11 . 1.487(5) ?
    C11 C16 . 1.390(6) ?
    C11 C12 . 1.404(5) ?
    C12 C13 . 1.372(6) ?
    C12 H12 . 0.9300 ?
    C13 C14 . 1.363(6) ?
    C13 Cl19 . 1.734(4) ?
    C14 C15 . 1.370(5) ?
    C14 H14 . 0.9300 ?
    C15 C16 . 1.391(5) ?
    C15 Cl18 . 1.712(5) ?
    C16 O17 . 1.338(4) ?
    O17 H17 . 0.8200 ?
loop_
    _geom_angle_atom_site_label_1
    _geom_angle_atom_site_label_2
    _geom_angle_atom_site_label_3
    _geom_angle_site_symmetry_1
    _geom_angle_site_symmetry_3
    _geom_angle
    _geom_angle_publ_flag
    C2 O1 C5 . . 106.9(3) ?
    C3 C2 O1 . . 110.0(4) ?
    C3 C2 C6 . . 133.8(5) ?
    O1 C2 C6 . . 116.2(4) ?
    C2 C3 C4 . . 107.9(4) ?
    C2 C3 H3 . . 126.0 ?
    C4 C3 H3 . . 126.0 ?
    C5 C4 C3 . . 107.3(4) ?
    C5 C4 H4 . . 126.4 ?
    C3 C4 H4 . . 126.4 ?
    C4 C5 O1 . . 108.0(4) ?
    C4 C5 C7 . . 133.0(4) ?
    O1 C5 C7 . . 119.1(3) ?
    C2 C6 H6A . . 109.5 ?
    C2 C6 H6B . . 109.5 ?
    H6A C6 H6B . . 109.5 ?
    C2 C6 H6C . . 109.5 ?
    H6A C6 H6C . . 109.5 ?
    H6B C6 H6C . . 109.5 ?
    C8 C7 C5 . . 127.5(4) ?
    C8 C7 H7 . . 116.2 ?
    C5 C7 H7 . . 116.2 ?
    C7 C8 C9 . . 120.0(3) ?
    C7 C8 H8 . . 120.0 ?
    C9 C8 H8 . . 120.0 ?
    O10 C9 C8 . . 119.6(3) ?
    O10 C9 C11 . . 117.9(4) ?
    C8 C9 C11 . . 122.5(3) ?
    C16 C11 C12 . . 119.3(3) ?
    C16 C11 C9 . . 119.7(3) ?
    C12 C11 C9 . . 121.1(4) ?
    C13 C12 C11 . . 119.4(4) ?
    C13 C12 H12 . . 120.3 ?
    C11 C12 H12 . . 120.3 ?
    C14 C13 C12 . . 121.7(4) ?
    C14 C13 Cl19 . . 118.7(3) ?
    C12 C13 Cl19 . . 119.6(4) ?
    C13 C14 C15 . . 119.3(4) ?
    C13 C14 H14 . . 120.3 ?
    C15 C14 H14 . . 120.3 ?
    C14 C15 C16 . . 121.1(4) ?
    C14 C15 Cl18 . . 120.4(3) ?
    C16 C15 Cl18 . . 118.4(3) ?
    O17 C16 C11 . . 122.4(3) ?
    O17 C16 C15 . . 118.4(4) ?
    C11 C16 C15 . . 119.2(3) ?
    C16 O17 H17 . . 109.5 ?
loop_
    _geom_torsion_atom_site_label_1
    _geom_torsion_atom_site_label_2
    _geom_torsion_atom_site_label_3
    _geom_torsion_atom_site_label_4
    _geom_torsion_site_symmetry_1
    _geom_torsion_site_symmetry_2
    _geom_torsion_site_symmetry_3
    _geom_torsion_site_symmetry_4
    _geom_torsion
    _geom_torsion_publ_flag
    C5 O1 C2 C3 . . . . -0.2(5) ?
    C5 O1 C2 C6 . . . . 178.3(4) ?
    O1 C2 C3 C4 . . . . 0.1(6) ?
    C6 C2 C3 C4 . . . . -178.0(6) ?
    C2 C3 C4 C5 . . . . -0.1(5) ?
    C3 C4 C5 O1 . . . . 0.0(5) ?
    C3 C4 C5 C7 . . . . -178.7(5) ?
    C2 O1 C5 C4 . . . . 0.1(5) ?
    C2 O1 C5 C7 . . . . 179.0(4) ?
    C4 C5 C7 C8 . . . . -179.8(4) ?
    O1 C5 C7 C8 . . . . 1.6(7) ?
    C5 C7 C8 C9 . . . . -179.6(4) ?
    C7 C8 C9 O10 . . . . 5.1(6) ?
    C7 C8 C9 C11 . . . . -174.1(4) ?
    O10 C9 C11 C16 . . . . -1.2(6) ?
    C8 C9 C11 C16 . . . . 178.0(4) ?
    O10 C9 C11 C12 . . . . 179.1(4) ?
    C8 C9 C11 C12 . . . . -1.7(6) ?
    C16 C11 C12 C13 . . . . -0.9(6) ?
    C9 C11 C12 C13 . . . . 178.7(4) ?
    C11 C12 C13 C14 . . . . 0.1(7) ?
    C11 C12 C13 Cl19 . . . . -179.1(3) ?
    C12 C13 C14 C15 . . . . 0.6(7) ?
    Cl19 C13 C14 C15 . . . . 179.7(3) ?
    C13 C14 C15 C16 . . . . -0.3(7) ?
    C13 C14 C15 Cl18 . . . . -178.6(4) ?
    C12 C11 C16 O17 . . . . -178.7(4) ?
    C9 C11 C16 O17 . . . . 1.6(6) ?
    C12 C11 C16 C15 . . . . 1.2(6) ?
    C9 C11 C16 C15 . . . . -178.5(4) ?
    C14 C15 C16 O17 . . . . 179.4(4) ?
    Cl18 C15 C16 O17 . . . . -2.3(6) ?
    C14 C15 C16 C11 . . . . -0.6(7) ?
    Cl18 C15 C16 C11 . . . . 177.8(3) ?
loop_
    _geom_hbond_atom_site_label_D
    _geom_hbond_atom_site_label_H
    _geom_hbond_atom_site_label_A
    _geom_hbond_site_symmetry_A
    _geom_hbond_distance_DH
    _geom_hbond_distance_HA
    _geom_hbond_distance_DA
    _geom_hbond_angle_DHA
    O17 H17 O10 . 0.82 1.76 2.489(4) 147
    C4 H4 O10 2_644 0.93 2.54 3.272(6) 135
    C7 H7 O10 2_644 0.93 2.57 3.359(4) 143
_shelx_space_group_comment
;
The symmetry employed for this shelxl refinement is uniquely defined
by the following loop, which should always be used as a source of
symmetry information in preference to the above space-group names.
They are only intended as comments.
;
_shelx_estimated_absorpt_T_min     ?
_shelx_estimated_absorpt_T_max     ?
_shelx_hkl_file
;
 -14   1  29    0.79    1.50   1
 -14   1  30    0.50    1.41   1
 -13   1 -14    2.40    3.60   1
 -13   1 -13    1.59    3.00   1
 -13   1  28   -1.49    2.20   1
 -13   1  29   -1.49    2.20   1
 -13   1  30    4.20    2.42   1
 -13   1  31   -1.00    2.20   1
 -13   1  32   -0.20    2.02   1
 -13   1  33   -0.30    2.21   1
 -13   2 -12   -0.59    1.69   1
 -13   2  27    0.90    1.50   1
 -13   2  28   -1.39    1.79   1
 -13   2  29    2.50    2.69   1
 -13   2  30    0.40    0.89   1
 -13   3  20    1.00    1.50   1
 -13   3  21    0.59    1.49   1
 -13   3  22   -0.10    1.41   1
 -13   3  24   -0.79    1.09   1
 -13   3  25    0.40    1.30   1
 -12   1 -18    0.20    1.31   1
 -12   1 -17    0.79    1.30   1
 -12   1 -16    0.59    0.89   1
 -12   1 -15    2.10    1.51   1
 -12   1 -14    0.20    1.11   1
 -12   1 -13   -0.20    1.11   1
 -12   1 -12   -0.10    1.11   1
 -12   1 -11    0.40    2.89   1
 -12   1 -10    5.90    3.99   1
 -12   1  27    1.99    2.40   1
 -12   1  28    1.30    2.60   1
 -12   1  29    1.49    2.88   1
 -12   1  30   -1.90    2.40   1
 -12   1  31    0.90    3.00   1
 -12   1  32    0.10    2.53   1
 -12   1  34   -1.39    2.01   1
 -12   1  35    0.71    2.20   1
 -12   2 -16   -1.39    1.79   1
 -12   2 -15    0.20    1.71   1
 -12   2 -14    0.50    1.90   1
 -12   2 -13   -0.20    2.02   1
 -12   2 -12   -2.50    1.49   1
 -12   2 -11    4.88    2.39   1
 -12   2  24    3.10    2.50   1
 -12   2  25    1.00    2.60   1
 -12   2  26    2.31    2.49   1
 -12   2  27    1.21    2.51   1
 -12   2  28    0.40    0.79   1
 -12   2  29    0.10    0.71   1
 -12   2  30   -0.71    0.91   1
 -12   2  31   -0.59    1.89   1
 -12   2  32    0.10    1.82   1
 -12   3 -13    0.10    1.52   1
 -12   3 -12    0.40    1.59   1
 -12   3 -11    0.10    1.52   1
 -12   3 -10   -1.69    2.29   1
 -12   3  -9   -1.10    2.50   1
 -12   3  -8    0.71    2.50   1
 -12   3  19   -0.40    1.50   1
 -12   3  20   -0.50    1.41   1
 -12   3  21    2.10    1.91   1
 -12   3  23    0.30    1.90   1
 -12   3  24   -1.80    1.69   1
 -12   3  26   -0.59    1.49   1
 -12   3  27    2.31    2.01   1
 -12   3  28    2.31    2.01   1
 -12   3  29   -1.21    1.41   1
 -12   4  -5    0.50    1.31   1
 -12   4   8   -0.30    0.61   1
 -12   4   9   -0.30    0.41   1
 -12   4  11    0.00    1.00   1
 -12   4  12   -0.20    0.40   1
 -12   4  13    0.40    0.59   1
 -11   1 -22    0.40    1.30   1
 -11   1 -21    2.19    3.20   1
 -11   1 -20   -0.40    0.79   1
 -11   1 -19    1.10    1.20   1
 -11   1 -18    0.10    1.01   1
 -11   1 -17   -0.10    1.32   1
 -11   1 -16    3.69    1.69   1
 -11   1 -15   -0.20    1.31   1
 -11   1 -14   -0.40    1.10   1
 -11   1 -13    2.99    3.49   1
 -11   1 -12    0.90    1.60   1
 -11   1 -11   18.32    2.40   1
 -11   1 -10   -1.10    2.10   1
 -11   1  26    0.50    1.31   1
 -11   1  27    1.49    1.29   1
 -11   1  28   -0.50    1.21   1
 -11   1  29    1.21    1.30   1
 -11   1  30   -0.50    1.21   1
 -11   1  31    2.40    1.80   1
 -11   1  32    0.40    1.30   1
 -11   1  33    0.40    1.40   1
 -11   1  34    1.39    1.49   1
 -11   1  35   -0.50    1.31   1
 -11   1  36    0.20    1.01   1
 -11   1  37   -0.90    0.89   1
 -11   2 -19   -0.40    0.69   1
 -11   2 -18   -0.10    1.22   1
 -11   2 -17   -0.20    1.31   1
 -11   2 -16    1.00    1.20   1
 -11   2 -15   -1.30    2.60   1
 -11   2 -14    2.10    3.31   1
 -11   2 -13    2.79    3.31   1
 -11   2 -12   -1.00    3.10   1
 -11   2 -11    5.02    3.72   1
 -11   2 -10    0.59    2.79   1
 -11   2  20    1.39    1.89   1
 -11   2  21    3.50    2.28   1
 -11   2  22    0.00    1.00   1
 -11   2  23    0.59    2.28   1
 -11   2  24    0.71    2.40   1
 -11   2  25   -1.99    2.20   1
 -11   2  26   14.29    1.81   1
 -11   2  27   -0.10    1.01   1
 -11   2  28    1.59    1.08   1
 -11   2  29    1.69    1.20   1
 -11   2  30   -0.59    0.80   1
 -11   2  31    1.49    1.20   1
 -11   2  32   -0.10    3.14   1
 -11   2  33    1.90    2.21   1
 -11   2  34    1.49    2.20   1
 -11   2  35   -1.39    2.01   1
 -11   3 -14    0.40    0.50   1
 -11   3 -13    0.79    0.61   1
 -11   3 -12   -0.50    0.60   1
 -11   3 -11   -0.59    1.69   1
 -11   3 -10   -0.10    0.61   1
 -11   3  -9    0.90    0.80   1
 -11   3  -8    0.30    0.70   1
 -11   3  18   -0.20    1.71   1
 -11   3  19   -0.10    1.62   1
 -11   3  20   -0.40    1.69   1
 -11   3  21    0.59    1.99   1
 -11   3  22   -1.69    2.00   1
 -11   3  23    1.69    2.00   1
 -11   3  25    0.00    1.00   1
 -11   3  26    0.20    1.91   1
 -11   3  27   -1.30    1.60   1
 -11   3  28    0.50    1.51   1
 -11   3  29    0.20    1.31   1
 -11   3  30   -0.90    1.31   1
 -11   3  31    0.20    2.11   1
 -11   4  -5    0.79    1.89   1
 -11   4   7    0.30    0.51   1
 -11   4   8   -0.20    0.40   1
 -11   4   9    0.30    0.80   1
 -11   4  10   -0.50    0.50   1
 -11   4  11   -1.00    0.60   1
 -11   4  12   -0.20    0.80   1
 -11   4  14   -0.30    0.61   1
 -11   4  15    0.00    1.00   1
 -11   4  19    0.71    1.01   1
 -11   4  20   -0.20    1.11   1
 -11   4  21   -0.20    0.60   1
 -11   4  22    0.59    0.89   1
 -11   4  23   -0.59    0.69   1
 -11   4  25    1.00    1.40   1
 -10   1 -24   -0.79    1.30   1
 -10   1 -23    0.00    1.00   1
 -10   1 -22    0.79    3.08   1
 -10   1 -21   -1.10    1.01   1
 -10   1 -20    0.20    1.11   1
 -10   1 -19    1.10    1.20   1
 -10   1 -18   -0.30    1.21   1
 -10   1 -17   -0.10    1.22   1
 -10   1 -16   -0.50    1.11   1
 -10   1 -15   12.39    4.79   1
 -10   1 -14   -1.10    1.60   1
 -10   1 -13    0.10    1.62   1
 -10   1 -12    8.12    2.11   1
 -10   1 -11    4.80    1.88   1
 -10   1  24    2.89    2.31   1
 -10   1  25    2.59    1.90   1
 -10   1  26   17.39    2.42   1
 -10   1  27    2.31    1.70   1
 -10   1  28    4.88    1.90   1
 -10   1  29    2.99    1.70   1
 -10   1  30    0.59    1.79   1
 -10   1  31    1.80    2.01   1
 -10   1  32    0.59    2.68   1
 -10   1  33    0.00    1.00   1
 -10   1  34    5.11    1.99   1
 -10   1  35    1.39    1.70   1
 -10   1  36    3.50    1.80   1
 -10   1  37    2.69    1.80   1
 -10   1  38    4.88    1.90   1
 -10   1  39    1.00    1.60   1
 -10   2 -23    0.00    1.00   1
 -10   2 -22    0.00    1.00   1
 -10   2 -21   -0.20    0.70   1
 -10   2 -20    0.20    1.01   1
 -10   2 -19    0.10    1.01   1
 -10   2 -18    0.40    1.10   1
 -10   2 -17    0.50    2.10   1
 -10   2 -16   -0.10    1.32   1
 -10   2 -15   -1.59    1.18   1
 -10   2 -14    1.59    1.29   1
 -10   2 -13   -1.90    1.21   1
 -10   2 -12   -2.40    2.91   1
 -10   2 -10    2.50    2.91   1
 -10   2  22   -0.59    2.09   1
 -10   2  23   17.89    3.72   1
 -10   2  24   -0.90    1.20   1
 -10   2  25    0.40    1.00   1
 -10   2  26    1.30    1.21   1
 -10   2  27    4.71    2.52   1
 -10   2  28    0.40    2.39   1
 -10   2  29    0.00    1.00   1
 -10   2  30    0.20    1.31   1
 -10   2  31    1.21    1.21   1
 -10   2  32   -0.40    1.00   1
 -10   2  33   -0.30    1.00   1
 -10   2  34    1.30    1.60   1
 -10   2  35    1.80    1.29   1
 -10   2  36    0.59    1.00   1
 -10   2  37   -0.50    0.91   1
 -10   3 -20   -1.10    1.20   1
 -10   3 -19    2.79    1.70   1
 -10   3 -18    0.00    1.00   1
 -10   3 -15    1.21    1.50   1
 -10   3 -14    0.50    0.70   1
 -10   3 -13    0.20    0.80   1
 -10   3 -12    1.59    1.01   1
 -10   3 -11    0.79    0.80   1
 -10   3 -10    0.20    0.70   1
 -10   3  -9    0.59    1.00   1
 -10   3  -8    1.90    0.99   1
 -10   3  -7    0.10    0.61   1
 -10   3  -4    2.31    1.31   1
 -10   3  14    0.50    1.51   1
 -10   3  15    3.61    2.01   1
 -10   3  16   22.18    3.77   1
 -10   3  17   13.18    2.83   1
 -10   3  18   16.81    3.03   1
 -10   3  19   -1.30    2.90   1
 -10   3  20   11.22    3.22   1
 -10   3  21    5.20    2.60   1
 -10   3  23    1.49    2.00   1
 -10   3  24    1.90    2.01   1
 -10   3  25    2.31    2.22   1
 -10   3  26    1.59    2.70   1
 -10   3  27    1.30    1.09   1
 -10   3  28    0.30    0.70   1
 -10   3  29    0.50    0.70   1
 -10   3  30   -0.59    0.69   1
 -10   3  31    1.21    0.81   1
 -10   3  32   -0.10    1.82   1
 -10   4  -5   -1.39    1.79   1
 -10   4  -4    4.88    2.78   1
 -10   4  -3   -1.39    1.89   1
 -10   4   5    0.00    1.00   1
 -10   4   6    0.10    0.40   1
 -10   4   7   -0.79    0.61   1
 -10   4   8    0.00    1.00   1
 -10   4   9   -0.40    0.59   1
 -10   4  10    1.21    0.90   1
 -10   4  12   -0.30    0.61   1
 -10   4  13   -0.10    0.61   1
 -10   4  17    0.20    0.60   1
 -10   4  18   -0.20    0.80   1
 -10   4  19   -0.30    0.51   1
 -10   4  20    0.10    0.71   1
 -10   4  21   -0.40    0.59   1
 -10   4  23    0.90    1.20   1
 -10   4  24   -0.79    1.19   1
 -10   4  25   -1.21    1.10   1
 -10   4  26    1.30    1.50   1
  -9   1 -26    2.69    2.10   1
  -9   1 -24    2.40    2.20   1
  -9   1 -23   -0.40    1.59   1
  -9   1 -22    0.90    1.71   1
  -9   1 -21   -1.59    1.79   1
  -9   1 -20    4.20    2.01   1
  -9   1 -19   -1.30    1.39   1
  -9   1 -18    3.80    2.50   1
  -9   1 -17    5.81    2.02   1
  -9   1 -16    1.49    2.59   1
  -9   1 -15    0.00    1.00   1
  -9   1 -14    1.00    1.40   1
  -9   1 -13    4.71    1.61   1
  -9   1 -12    4.28    1.61   1
  -9   1 -11   13.32    3.58   1
  -9   1 -10   20.16    3.05   1
  -9   1  19   44.09    4.38   1
  -9   1  20   48.44    4.59   1
  -9   1  21    9.18    2.91   1
  -9   1  22   25.70    2.54   1
  -9   1  23    1.99    2.20   1
  -9   1  24   10.18    1.91   1
  -9   1  25    7.29    3.02   1
  -9   1  26    5.11    1.81   1
  -9   1  27    1.59    1.69   1
  -9   1  28   26.83    2.90   1
  -9   1  29   21.53    2.78   1
  -9   1  30    7.08    2.07   1
  -9   1  31   -0.71    1.51   1
  -9   1  32    2.40    2.91   1
  -9   1  33    2.79    2.81   1
  -9   1  34   -1.00    1.70   1
  -9   1  35   -0.90    1.60   1
  -9   1  36    2.19    1.69   1
  -9   1  37    0.10    1.22   1
  -9   1  38   -0.20    1.41   1
  -9   1  39    0.30    1.71   1
  -9   1  40    0.50    1.31   1
  -9   2 -25   -1.49    2.39   1
  -9   2 -24    0.20    0.70   1
  -9   2 -23    0.79    0.61   1
  -9   2 -22    0.10    0.51   1
  -9   2 -21    0.50    0.50   1
  -9   2 -20   -0.40    0.69   1
  -9   2 -19   -1.21    2.11   1
  -9   2 -18    0.00    1.00   1
  -9   2 -17    1.00    1.20   1
  -9   2 -16    9.30    1.83   1
  -9   2 -15    0.30    1.21   1
  -9   2 -14    1.30    1.39   1
  -9   2 -13    1.10    1.70   1
  -9   2 -12    0.10    1.32   1
  -9   2 -11    6.81    1.62   1
  -9   2 -10    1.99    1.30   1
  -9   2  18   -0.10    1.72   1
  -9   2  19   -0.20    1.61   1
  -9   2  20    0.71    1.92   1
  -9   2  21    0.20    2.02   1
  -9   2  22    8.70    2.89   1
  -9   2  23    3.69    1.88   1
  -9   2  24    5.90    1.80   1
  -9   2  25    3.20    1.61   1
  -9   2  26    7.08    1.70   1
  -9   2  27    0.71    1.31   1
  -9   2  28    2.31    1.70   1
  -9   2  29    0.00    1.00   1
  -9   2  30    1.21    1.41   1
  -9   2  31    3.20    1.61   1
  -9   2  32    1.49    1.49   1
  -9   2  33   -0.71    1.21   1
  -9   2  34    0.79    1.30   1
  -9   2  35    2.31    2.80   1
  -9   2  36    0.20    1.71   1
  -9   3 -23    0.50    1.31   1
  -9   3 -22   -0.40    2.29   1
  -9   3 -20   -0.20    1.11   1
  -9   3 -19   -0.59    1.29   1
  -9   3 -18   -2.40    2.51   1
  -9   3 -16    0.79    1.30   1
  -9   3 -15    1.00    1.80   1
  -9   3 -14    0.30    0.51   1
  -9   3 -13    0.40    0.59   1
  -9   3 -12    0.50    0.50   1
  -9   3 -11   -0.10    1.11   1
  -9   3 -10    7.02    1.48   1
  -9   3  -9    1.00    1.10   1
  -9   3  -8    2.10    1.31   1
  -9   3  -7    0.10    0.61   1
  -9   3  -6   13.76    3.56   1
  -9   3  -5    2.79    2.71   1
  -9   3  15   -0.59    1.69   1
  -9   3  16    0.20    1.71   1
  -9   3  18    1.59    2.09   1
  -9   3  19   -0.40    1.79   1
  -9   3  20    5.90    2.28   1
  -9   3  21    1.80    2.09   1
  -9   3  22   -1.00    1.70   1
  -9   3  23    0.50    1.70   1
  -9   3  24    1.69    1.09   1
  -9   3  25    2.40    0.99   1
  -9   3  26    1.49    1.00   1
  -9   3  27    0.20    0.91   1
  -9   3  28    3.31    2.29   1
  -9   3  29    0.30    1.10   1
  -9   3  30    0.00    1.00   1
  -9   3  31    0.50    1.21   1
  -9   3  32   -1.10    1.09   1
  -9   3  33    0.90    1.31   1
  -9   4 -18    2.59    1.51   1
  -9   4 -17   -0.20    1.11   1
  -9   4  -8    2.69    2.69   1
  -9   4  -7    3.31    2.29   1
  -9   4  -6    1.59    2.09   1
  -9   4  -4    3.31    2.80   1
  -9   4  -3    2.99    2.60   1
  -9   4  -2    3.61    3.91   1
  -9   4   1   14.59    3.13   1
  -9   4   4    5.38    0.70   1
  -9   4   5   -0.10    0.61   1
  -9   4   6    6.10    0.89   1
  -9   4   7    0.10    0.40   1
  -9   4   9    1.30    0.89   1
  -9   4  10    0.79    0.89   1
  -9   4  11    0.50    0.91   1
  -9   4  12   -0.40    1.40   1
  -9   4  13   -0.10    0.91   1
  -9   4  14   -0.40    0.89   1
  -9   4  15    0.20    1.01   1
  -9   4  16   -0.40    1.20   1
  -9   4  17   -0.50    0.50   1
  -9   4  18   -0.40    0.59   1
  -9   4  19   -1.10    0.80   1
  -9   4  20   -1.00    1.30   1
  -9   4  21   -0.10    1.22   1
  -9   4  22    0.50    1.51   1
  -9   4  23    1.10    1.81   1
  -8   1 -29    1.49    2.29   1
  -8   1 -28    1.99    2.79   1
  -8   1 -26   -0.90    2.11   1
  -8   1 -25   -0.40    1.50   1
  -8   1 -24    1.49    2.10   1
  -8   1 -23   -1.00    1.50   1
  -8   1 -22    1.69    1.79   1
  -8   1 -21    2.31    2.40   1
  -8   1 -20    2.99    2.01   1
  -8   1 -19   11.29    2.28   1
  -8   1 -18    0.20    1.81   1
  -8   1 -17    0.90    1.60   1
  -8   1 -16    0.79    1.80   1
  -8   1 -15   -0.20    1.51   1
  -8   1 -14    7.67    1.99   1
  -8   1 -13    4.88    1.81   1
  -8   1 -12    2.99    2.70   1
  -8   1 -11   13.76    2.00   1
  -8   1 -10    2.10    1.39   1
  -8   1  -9    4.71    1.52   1
  -8   1  -8   17.31    3.33   1
  -8   1  20    3.88    2.48   1
  -8   1  21   20.52    3.44   1
  -8   1  22    4.00    1.88   1
  -8   1  23   60.84    3.43   1
  -8   1  24    9.49    2.22   1
  -8   1  25   16.81    2.30   1
  -8   1  26    4.49    1.78   1
  -8   1  27    9.49    2.71   1
  -8   1  28    0.40    1.59   1
  -8   1  29    2.50    1.80   1
  -8   1  30   24.30    3.65   1
  -8   1  31   17.89    2.54   1
  -8   1  32   11.42    2.30   1
  -8   1  33   14.21    3.02   1
  -8   1  34    6.92    3.10   1
  -8   1  35    3.88    2.88   1
  -8   1  36    1.21    1.91   1
  -8   1  37    9.61    2.91   1
  -8   1  38    2.89    2.11   1
  -8   1  39    0.20    1.51   1
  -8   1  40    0.00    1.00   1
  -8   1  41    1.00    1.70   1
  -8   2 -28   -2.89    2.89   1
  -8   2 -27    7.02    4.72   1
  -8   2 -25   -0.40    0.79   1
  -8   2 -24    0.10    0.71   1
  -8   2 -23    0.50    0.91   1
  -8   2 -22   -0.30    0.80   1
  -8   2 -21   -0.90    1.20   1
  -8   2 -20    1.00    2.90   1
  -8   2 -19    3.10    2.01   1
  -8   2 -18    0.10    0.91   1
  -8   2 -17   -0.59    0.89   1
  -8   2 -16    0.30    0.90   1
  -8   2 -15    1.99    1.49   1
  -8   2 -14   17.22    2.32   1
  -8   2 -13   14.67    2.37   1
  -8   2 -12   -0.50    1.11   1
  -8   2 -11    5.71    3.11   1
  -8   2 -10   10.11    1.72   1
  -8   2  -9    2.50    1.39   1
  -8   2  16   62.41    4.42   1
  -8   2  17    1.49    1.78   1
  -8   2  18    1.10    2.50   1
  -8   2  19   48.86    4.33   1
  -8   2  20   16.97    3.13   1
  -8   2  21    5.29    2.30   1
  -8   2  22    0.59    1.39   1
  -8   2  23   25.81    2.44   1
  -8   2  24    4.49    1.48   1
  -8   2  25    2.89    1.50   1
  -8   2  26   21.16    2.58   1
  -8   2  27   22.28    2.45   1
  -8   2  28    4.41    1.81   1
  -8   2  29    1.90    2.40   1
  -8   2  30    0.30    1.31   1
  -8   2  31    6.30    1.81   1
  -8   2  32    0.50    1.21   1
  -8   2  33    6.60    1.49   1
  -8   2  34    3.10    1.69   1
  -8   2  35    1.39    1.20   1
  -8   2  36    0.90    1.20   1
  -8   2  37   -0.40    1.00   1
  -8   2  38    0.40    0.59   1
  -8   2  39    1.80    2.39   1
  -8   3 -25    1.00    3.30   1
  -8   3 -22    0.40    2.99   1
  -8   3 -21    0.50    2.51   1
  -8   3 -20   -0.50    1.01   1
  -8   3 -19    0.40    0.89   1
  -8   3 -18    0.50    0.81   1
  -8   3 -17   -0.40    0.69   1
  -8   3 -15   -2.69    2.00   1
  -8   3 -14    0.71    0.71   1
  -8   3 -13    3.80    3.90   1
  -8   3 -12    1.30    0.80   1
  -8   3 -11    1.99    0.99   1
  -8   3 -10    2.69    1.51   1
  -8   3  -9    9.49    1.60   1
  -8   3  -8   -2.31    2.22   1
  -8   3  -7    9.99    1.39   1
  -8   3  -6    0.50    0.91   1
  -8   3  -5    2.10    2.49   1
  -8   3  11    0.50    1.60   1
  -8   3  12   -1.39    1.30   1
  -8   3  13    7.18    2.20   1
  -8   3  14    6.00    2.01   1
  -8   3  15    8.18    3.09   1
  -8   3  16   47.20    4.26   1
  -8   3  17    1.69    1.69   1
  -8   3  19    9.99    2.78   1
  -8   3  20    2.31    2.31   1
  -8   3  21    2.79    2.20   1
  -8   3  22    3.20    1.29   1
  -8   3  23    0.79    0.89   1
  -8   3  24    0.59    1.29   1
  -8   3  25    2.79    1.60   1
  -8   3  26    0.10    1.22   1
  -8   3  27   15.60    2.13   1
  -8   3  28   -0.59    1.09   1
  -8   3  29    1.30    2.10   1
  -8   3  30   -0.10    1.32   1
  -8   3  31    0.20    1.11   1
  -8   3  32    1.99    1.30   1
  -8   3  33    2.19    1.69   1
  -8   3  34   -0.40    1.10   1
  -8   3  35   -0.30    0.61   1
  -8   3  36    0.10    0.61   1
  -8   4 -18   -0.20    1.01   1
  -8   4 -17    0.30    1.00   1
  -8   4 -16    0.40    1.20   1
  -8   4 -15    0.79    1.80   1
  -8   4 -14   -0.10    1.32   1
  -8   4 -13   -2.19    1.89   1
  -8   4 -12   -0.30    1.80   1
  -8   4 -11    1.21    1.10   1
  -8   4 -10   -0.20    0.91   1
  -8   4  -9    0.10    1.41   1
  -8   4  -8    1.21    2.71   1
  -8   4  -7   -3.10    1.90   1
  -8   4  -6   10.69    2.81   1
  -8   4  -5    7.29    2.81   1
  -8   4  -4   12.60    3.41   1
  -8   4  -3    2.89    2.38   1
  -8   4  -2    0.79    2.19   1
  -8   4  -1    2.19    2.69   1
  -8   4   0   26.52    4.12   1
  -8   4   1   11.22    3.22   1
  -8   4   3    0.00    1.00   1
  -8   4   4    5.90    0.78   1
  -8   4   7    1.30    1.00   1
  -8   4   8    5.81    1.21   1
  -8   4   9    0.40    1.10   1
  -8   4  10    0.20    0.80   1
  -8   4  11    0.90    1.01   1
  -8   4  12    0.71    1.11   1
  -8   4  13    0.00    1.00   1
  -8   4  14    0.40    0.79   1
  -8   4  15   -0.10    0.81   1
  -8   4  16   11.49    1.22   1
  -8   4  17   14.90    1.47   1
  -8   4  18    1.59    1.39   1
  -8   4  19   -0.59    1.09   1
  -8   4  20    0.59    1.29   1
  -7   1 -32   -0.40    0.89   1
  -7   1 -30    0.90    0.89   1
  -7   1 -29   -0.59    0.60   1
  -7   1 -28    2.69    1.51   1
  -7   1 -27    0.71    1.11   1
  -7   1 -26    0.10    1.11   1
  -7   1 -25    3.10    1.69   1
  -7   1 -24    9.67    2.18   1
  -7   1 -23    1.69    2.18   1
  -7   1 -22    0.79    1.69   1
  -7   1 -21    7.67    2.22   1
  -7   1 -20    1.30    1.80   1
  -7   1 -19    0.71    1.41   1
  -7   1 -18    0.71    1.51   1
  -7   1 -16  100.60    4.81   1
  -7   1 -15    0.00    1.00   1
  -7   1 -14    3.61    1.52   1
  -7   1 -13    5.71    1.72   1
  -7   1 -12   83.72    4.39   1
  -7   1 -11   61.00    3.44   1
  -7   1 -10    1.49    1.39   1
  -7   1  -9  104.04    7.34   1
  -7   1  -8  528.08   17.92   1
  -7   1   4    0.20    1.11   1
  -7   1   9   64.32    4.65   1
  -7   1  16  504.00   16.61   1
  -7   1  17   50.55    4.55   1
  -7   1  18  153.51    7.19   1
  -7   1  19    6.40    2.28   1
  -7   1  20   29.27    2.38   1
  -7   1  21   11.22    1.88   1
  -7   1  22   47.75    3.18   1
  -7   1  23    3.88    1.69   1
  -7   1  24  143.76    5.28   1
  -7   1  26   86.68    3.91   1
  -7   1  27   -0.20    1.41   1
  -7   1  28    1.59    1.39   1
  -7   1  29    1.80    1.39   1
  -7   1  30   -0.79    1.30   1
  -7   1  31    0.79    1.39   1
  -7   1  32   13.91    2.24   1
  -7   1  33    4.28    1.99   1
  -7   1  34    7.62    3.20   1
  -7   1  35   -1.10    2.60   1
  -7   1  36   20.43    2.98   1
  -7   1  37    2.59    2.09   1
  -7   1  38   -2.50    3.00   1
  -7   1  39    1.99    2.59   1
  -7   1  40   -0.59    1.79   1
  -7   1  41    3.61    2.01   1
  -7   2 -30   -0.40    0.59   1
  -7   2 -29    0.00    1.00   1
  -7   2 -27   -0.59    0.60   1
  -7   2 -26    0.59    0.49   1
  -7   2 -25    0.50    0.70   1
  -7   2 -24    0.79    0.61   1
  -7   2 -23   -0.59    1.19   1
  -7   2 -22    0.79    1.39   1
  -7   2 -21    3.39    1.69   1
  -7   2 -20    4.58    2.01   1
  -7   2 -19    0.59    1.39   1
  -7   2 -18   -0.20    1.31   1
  -7   2 -17    0.20    1.31   1
  -7   2 -16    2.59    1.38   1
  -7   2 -14    0.90    1.10   1
  -7   2 -13    2.31    1.31   1
  -7   2 -12    6.60    1.39   1
  -7   2 -11   14.06    1.80   1
  -7   2 -10    0.40    1.10   1
  -7   2  -9   52.13    5.20   1
  -7   2  -8   13.40    3.07   1
  -7   2  -7   -5.90    2.38   1
  -7   2  -6  128.60    7.26   1
  -7   2  12   10.63    4.30   1
  -7   2  13  136.66    6.31   1
  -7   2  14    7.90    2.30   1
  -7   2  15   15.92    2.47   1
  -7   2  16   30.47    4.08   1
  -7   2  17   -0.20    1.91   1
  -7   2  18   30.25    3.41   1
  -7   2  19    0.10    1.72   1
  -7   2  20   16.48    2.19   1
  -7   2  21  121.66    6.18   1
  -7   2  22   23.14    2.21   1
  -7   2  23   25.91    3.56   1
  -7   2  24    0.90    1.31   1
  -7   2  25    4.08    1.49   1
  -7   2  26    2.99    1.38   1
  -7   2  27    0.71    1.31   1
  -7   2  28    1.39    2.38   1
  -7   2  29    0.00    1.00   1
  -7   2  30    4.41    1.60   1
  -7   2  31    2.40    1.89   1
  -7   2  32   -0.40    1.59   1
  -7   2  33    0.00    1.00   1
  -7   2  34    0.00    1.00   1
  -7   2  35    0.20    1.41   1
  -7   2  36    0.90    1.31   1
  -7   2  37    0.90    1.10   1
  -7   2  38    1.49    1.29   1
  -7   2  39    0.00    1.00   1
  -7   2  40   -0.10    0.61   1
  -7   3 -25    0.79    3.77   1
  -7   3 -24    1.30    3.19   1
  -7   3 -21    0.00    1.00   1
  -7   3 -20    1.00    0.80   1
  -7   3 -19    1.00    0.90   1
  -7   3 -18    1.49    2.59   1
  -7   3 -17    9.42    3.81   1
  -7   3 -16    2.40    1.21   1
  -7   3 -15    2.50    1.30   1
  -7   3 -14    1.00    1.20   1
  -7   3 -13    0.30    0.61   1
  -7   3 -12    0.30    0.51   1
  -7   3 -11   11.09    1.40   1
  -7   3 -10    1.39    0.90   1
  -7   3  -9   -1.10    1.09   1
  -7   3  -8   10.30    1.48   1
  -7   3  -7   -0.20    1.91   1
  -7   3  -5    6.20    2.79   1
  -7   3  -4   45.29    4.44   1
  -7   3   8    5.20    1.60   1
  -7   3   9    1.21    1.30   1
  -7   3  10   16.81    2.79   1
  -7   3  11   37.45    3.30   1
  -7   3  12    6.00    2.01   1
  -7   3  14    3.10    1.58   1
  -7   3  15   15.76    2.46   1
  -7   3  16    0.79    1.69   1
  -7   3  17    4.28    1.90   1
  -7   3  18   16.97    2.88   1
  -7   3  19    0.30    0.90   1
  -7   3  20    1.10    1.01   1
  -7   3  21    9.30    2.38   1
  -7   3  22    2.50    1.39   1
  -7   3  23    0.50    1.31   1
  -7   3  24   15.60    1.98   1
  -7   3  25   -0.90    1.41   1
  -7   3  26    1.49    1.39   1
  -7   3  27   14.36    2.50   1
  -7   3  28    0.79    1.39   1
  -7   3  29    0.71    1.21   1
  -7   3  30    2.79    1.80   1
  -7   3  31    1.10    1.20   1
  -7   3  32   -0.71    0.71   1
  -7   3  33    0.10    0.61   1
  -7   3  34    0.50    0.60   1
  -7   3  35    0.50    0.70   1
  -7   3  36    0.50    0.70   1
  -7   3  37    0.40    0.59   1
  -7   4 -20    0.59    1.29   1
  -7   4 -19    0.71    1.21   1
  -7   4 -17   -1.00    1.00   1
  -7   4 -16    0.00    1.00   1
  -7   4 -15    1.30    1.09   1
  -7   4 -13    0.79    2.39   1
  -7   4 -12    1.30    2.01   1
  -7   4 -11   -1.90    1.71   1
  -7   4 -10    1.10    3.00   1
  -7   4  -9    4.88    3.09   1
  -7   4  -8   -1.10    1.91   1
  -7   4  -6   -0.59    1.89   1
  -7   4  -5    8.88    2.68   1
  -7   4  -4    3.31    2.51   1
  -7   4  -3    4.08    2.91   1
  -7   4  -2   41.34    4.50   1
  -7   4  -1    2.99    2.28   1
  -7   4   0   -1.30    1.60   1
  -7   4   1    6.10    2.42   1
  -7   4   2   -1.59    1.49   1
  -7   4   3    1.30    0.71   1
  -7   4   4   17.39    1.33   1
  -7   4   5    5.29    1.10   1
  -7   4   6   14.36    1.52   1
  -7   4   7    0.71    0.81   1
  -7   4   9    0.30    1.00   1
  -7   4  10   -0.50    0.60   1
  -7   4  11    1.10    1.01   1
  -7   4  12    0.10    1.01   1
  -7   4  13    0.50    1.51   1
  -7   4  14    3.31    1.49   1
  -7   4  15    4.49    1.61   1
  -7   4  16    0.10    0.61   1
  -7   5 -14   -0.71    1.21   1
  -7   5 -13    0.10    0.91   1
  -7   5 -12   -0.90    1.01   1
  -7   5 -11    0.79    1.09   1
  -6   1 -34   -0.30    1.00   1
  -6   1 -33    2.99    2.01   1
  -6   1 -32   -0.20    0.70   1
  -6   1 -31    0.30    1.10   1
  -6   1 -30   -0.90    1.60   1
  -6   1 -29   -0.10    1.32   1
  -6   1 -28   -0.59    1.19   1
  -6   1 -27    1.39    1.30   1
  -6   1 -26    1.99    1.69   1
  -6   1 -25    2.59    2.09   1
  -6   1 -24    4.20    2.01   1
  -6   1 -23   -0.30    1.71   1
  -6   1 -22   32.26    3.75   1
  -6   1 -21    2.69    1.71   1
  -6   1 -20   13.10    2.17   1
  -6   1 -19    0.10    1.62   1
  -6   1 -18   28.73    2.79   1
  -6   1 -17   -1.30    2.51   1
  -6   1 -15   10.63    1.89   1
  -6   1 -14   12.89    2.01   1
  -6   1 -13   27.88    2.53   1
  -6   1 -12    3.10    1.58   1
  -6   1 -11   49.98    2.97   1
  -6   1 -10   12.39    1.83   1
  -6   1  -9    5.71    2.20   1
  -6   1  -8   41.34    2.57   1
  -6   1  -6   58.22    4.43   1
  -6   1  -1   29.38    2.82   1
  -6   1   1   82.63    4.18   1
  -6   1   2   76.74    2.98   1
  -6   1   8  388.09   11.43   1
  -6   1  11   63.68    4.15   1
  -6   1  14  619.01   16.92   1
  -6   1  15  253.45    9.23   1
  -6   1  16    1.10    1.81   1
  -6   1  17   -1.21    1.30   1
  -6   1  18   73.96    3.44   1
  -6   1  19  138.53    4.71   1
  -6   1  20  208.80    5.78   1
  -6   1  21    0.71    1.41   1
  -6   1  22   49.00    2.80   1
  -6   1  23   19.80    2.14   1
  -6   1  24   14.59    2.22   1
  -6   1  25    3.20    1.90   1
  -6   1  26    0.79    1.19   1
  -6   1  27   20.70    2.09   1
  -6   1  28   15.37    2.82   1
  -6   1  29   -0.20    1.31   1
  -6   1  30    5.29    1.70   1
  -6   1  31    6.71    1.71   1
  -6   1  32    2.99    2.01   1
  -6   1  34   15.21    4.91   1
  -6   1  35   -0.10    3.34   1
  -6   1  37    8.41    4.41   1
  -6   1  38    9.92    4.54   1
  -6   1  39    4.28    1.70   1
  -6   1  40    1.21    1.30   1
  -6   1  41    1.59    1.39   1
  -6   1  42    1.59    1.49   1
  -6   2 -31   -0.30    0.61   1
  -6   2 -30    0.20    0.70   1
  -6   2 -29    1.10    0.69   1
  -6   2 -28    7.29    1.62   1
  -6   2 -27    3.20    1.29   1
  -6   2 -26    1.00    1.10   1
  -6   2 -25    1.49    1.20   1
  -6   2 -24    1.69    1.20   1
  -6   2 -23    0.20    1.41   1
  -6   2 -22    3.20    1.50   1
  -6   2 -21    0.90    1.31   1
  -6   2 -20    0.50    1.60   1
  -6   2 -19    2.69    1.51   1
  -6   2 -18   -1.21    1.10   1
  -6   2 -17    0.90    1.31   1
  -6   2 -16    1.80    1.29   1
  -6   2 -15   12.39    2.11   1
  -6   2 -14    1.80    1.29   1
  -6   2 -13   90.82    3.81   1
  -6   2 -12    0.10    1.22   1
  -6   2 -11   10.37    1.61   1
  -6   2 -10    2.31    1.09   1
  -6   2  -9    1.00    1.30   1
  -6   2  -8  108.58    3.96   1
  -6   2  -7  134.56    7.42   1
  -6   2  -6  205.92   12.63   1
  -6   2  -5  614.54   14.87   1
  -6   2  -2    2.50    1.20   1
  -6   2   1    7.02    1.59   1
  -6   2   4  123.88    5.12   1
  -6   2   5   77.62    4.23   1
  -6   2  10   39.94    2.15   1
  -6   2  11    2.79    1.70   1
  -6   2  12   -1.69    1.51   1
  -6   2  13   46.24    3.54   1
  -6   2  14  361.38   11.79   1
  -6   2  15   89.49    5.49   1
  -6   2  16  319.69   14.30   1
  -6   2  17  250.59    6.65   1
  -6   2  18  205.35    5.73   1
  -6   2  19    1.30    1.71   1
  -6   2  20   -0.20    1.11   1
  -6   2  21   12.67    1.92   1
  -6   2  22    0.40    1.10   1
  -6   2  23    4.08    1.70   1
  -6   2  24   53.58    3.22   1
  -6   2  25    1.80    1.50   1
  -6   2  26    0.50    1.21   1
  -6   2  27   21.90    2.34   1
  -6   2  30   17.22    2.90   1
  -6   2  31   24.50    3.17   1
  -6   2  32    1.10    1.70   1
  -6   2  33   21.34    2.59   1
  -6   2  34    1.21    1.30   1
  -6   2  35    1.99    1.61   1
  -6   2  36    0.00    1.00   1
  -6   2  37    3.20    1.72   1
  -6   2  38    1.39    1.60   1
  -6   2  39   -0.40    1.10   1
  -6   2  40   -0.30    0.80   1
  -6   3 -24    5.38    4.08   1
  -6   3 -23    5.11    4.11   1
  -6   3 -22    1.21    0.90   1
  -6   3 -21   -0.40    0.30   1
  -6   3 -20    0.40    0.40   1
  -6   3 -19    8.18    0.92   1
  -6   3 -18   -1.21    0.90   1
  -6   3 -17    4.28    1.20   1
  -6   3 -16    0.71    0.91   1
  -6   3 -15    4.71    1.52   1
  -6   3 -14   11.09    1.80   1
  -6   3 -13    5.81    1.40   1
  -6   3 -12    0.90    0.80   1
  -6   3 -10    1.39    0.80   1
  -6   3  -9    1.80    1.10   1
  -6   3  -8   41.73    2.45   1
  -6   3  -7   -0.90    1.80   1
  -6   3  -6    1.49    1.90   1
  -6   3  -5   51.84    3.02   1
  -6   3  -4    1.30    2.10   1
  -6   3   6    1.59    1.08   1
  -6   3   7   45.97    2.98   1
  -6   3   8   24.11    2.36   1
  -6   3   9    2.59    1.51   1
  -6   3  11    2.89    1.39   1
  -6   3  12    1.90    1.41   1
  -6   3  13   -0.40    1.30   1
  -6   3  14   36.24    3.25   1
  -6   3  15    2.69    1.61   1
  -6   3  17    3.50    1.68   1
  -6   3  18    0.50    0.81   1
  -6   3  19    3.80    1.48   1
  -6   3  20   -0.79    1.00   1
  -6   3  21   13.32    1.83   1
  -6   3  22   11.70    2.67   1
  -6   3  23    9.18    1.88   1
  -6   3  24   38.94    3.37   1
  -6   3  25   -0.20    1.61   1
  -6   3  26    6.20    1.89   1
  -6   3  27   11.09    2.13   1
  -6   3  28    0.71    1.11   1
  -6   3  29    3.31    1.31   1
  -6   3  30    0.20    1.01   1
  -6   3  31   -0.59    1.29   1
  -6   3  32   -0.30    0.90   1
  -6   3  33    0.10    1.11   1
  -6   3  34   -0.30    0.80   1
  -6   3  35    0.40    0.69   1
  -6   3  36    0.40    0.89   1
  -6   3  37    0.59    0.80   1
  -6   4 -19   -1.49    1.90   1
  -6   4 -18    0.90    1.90   1
  -6   4 -17    0.40    1.99   1
  -6   4 -15    0.10    2.02   1
  -6   4 -14   -0.59    1.99   1
  -6   4 -13    1.00    2.10   1
  -6   4 -12   -1.21    3.21   1
  -6   4 -11    3.31    3.02   1
  -6   4 -10    5.62    2.99   1
  -6   4  -9    1.59    2.39   1
  -6   4  -8    6.92    2.89   1
  -6   4  -7    8.70    2.77   1
  -6   4  -6    3.20    2.11   1
  -6   4  -5   -1.00    2.20   1
  -6   4  -4    1.39    1.70   1
  -6   4  -3    1.39    1.49   1
  -6   4  -1    5.52    2.11   1
  -6   4   0    3.61    0.61   1
  -6   4   1    8.70    2.71   1
  -6   4   2   -0.20    1.31   1
  -6   4   3    0.40    1.20   1
  -6   4   5    0.59    1.19   1
  -6   4   6    2.69    1.80   1
  -6   4   8    1.10    0.80   1
  -6   4   9    0.20    0.60   1
  -6   4  10   -0.40    0.79   1
  -6   4  11    1.30    0.89   1
  -6   4  13    1.21    0.70   1
  -6   4  14   19.89    1.69   1
  -6   4  16    0.50    0.60   1
  -6   5 -11    0.20    0.70   1
  -6   5 -10   -0.20    0.80   1
  -6   5  -9   -0.20    0.60   1
  -5   1 -35    0.40    0.59   1
  -5   1 -34   -0.10    0.71   1
  -5   1 -33    1.10    0.90   1
  -5   1 -32    0.59    1.09   1
  -5   1 -31   -0.30    1.21   1
  -5   1 -30    1.49    1.49   1
  -5   1 -29    4.41    1.89   1
  -5   1 -28    3.61    1.60   1
  -5   1 -27   -0.79    1.30   1
  -5   1 -26    1.21    1.21   1
  -5   1 -25   -1.69    1.30   1
  -5   1 -24   -2.10    1.31   1
  -5   1 -23    9.49    2.09   1
  -5   1 -22    1.21    1.41   1
  -5   1 -21   12.60    2.20   1
  -5   1 -20   22.56    2.47   1
  -5   1 -19   32.83    2.75   1
  -5   1 -18    5.62    1.80   1
  -5   1 -17   21.53    2.32   1
  -5   1 -16   38.19    4.57   1
  -5   1 -15    2.89    1.50   1
  -5   1 -14    8.29    1.50   1
  -5   1 -13   15.52    1.89   1
  -5   1 -12  123.43    7.11   1
  -5   1 -11  431.81    9.97   1
  -5   1 -10    9.92    1.70   1
  -5   1  -9  126.56    4.50   1
  -5   1  -8   41.34    2.31   1
  -5   1  -7    4.88    1.59   1
  -5   1  -6  597.80   11.25   1
  -5   1  -4    9.80    2.00   1
  -5   1  -3   41.99    2.85   1
  -5   1  -2  676.52   20.81   1
  -5   1  -1   68.56    3.97   1
  -5   1   0  363.66   11.44   1
  -5   1   1   22.37    2.18   1
  -5   1   2 1549.21   62.19   1
  -5   1   3    3.69    1.11   1
  -5   1   4    1.30    0.80   1
  -5   1   5  646.68   12.72   1
  -5   1   8  120.56    3.51   1
  -5   1   9   -1.39    1.20   1
  -5   1  12   57.30    3.79   1
  -5   1  13  358.72   10.99   1
  -5   1  14  288.32    6.45   1
  -5   1  15    3.50    1.31   1
  -5   1  16   91.01    3.24   1
  -5   1  17   35.64    2.27   1
  -5   1  18   88.55    3.39   1
  -5   1  19  257.60    6.42   1
  -5   1  20    4.49    1.40   1
  -5   1  21   67.73    3.13   1
  -5   1  22   45.83    3.93   1
  -5   1  23   -0.10    1.52   1
  -5   1  24   16.40    1.86   1
  -5   1  25   61.94    3.15   1
  -5   1  26    4.08    1.49   1
  -5   1  27   15.29    2.11   1
  -5   1  28  146.17    5.08   1
  -5   1  29   83.36    5.11   1
  -5   1  30   62.25    4.58   1
  -5   1  31    1.49    1.39   1
  -5   1  32   13.62    2.07   1
  -5   1  33    2.89    1.70   1
  -5   1  34   11.02    2.12   1
  -5   1  35    1.21    1.41   1
  -5   1  36    0.79    1.50   1
  -5   1  37    0.20    1.81   1
  -5   1  38    1.49    1.49   1
  -5   1  39   -2.10    1.31   1
  -5   1  40    2.31    1.92   1
  -5   1  41    1.39    1.60   1
  -5   1  42    0.71    1.31   1
  -5   2 -32    1.21    1.61   1
  -5   2 -31    1.21    1.61   1
  -5   2 -30    0.30    1.10   1
  -5   2 -29   -0.40    1.00   1
  -5   2 -28    0.71    1.61   1
  -5   2 -27    0.40    1.10   1
  -5   2 -26    2.89    1.39   1
  -5   2 -25    1.30    1.00   1
  -5   2 -24    0.50    1.01   1
  -5   2 -23    1.80    1.21   1
  -5   2 -22   -0.59    1.29   1
  -5   2 -21   33.29    2.88   1
  -5   2 -20   26.94    4.98   1
  -5   2 -19   25.50    5.15   1
  -5   2 -18    5.71    1.72   1
  -5   2 -17   90.82    4.19   1
  -5   2 -16   42.25    3.64   1
  -5   2 -15    1.99    1.30   1
  -5   2 -14    2.10    1.10   1
  -5   2 -13   28.20    2.55   1
  -5   2 -12   76.74    3.68   1
  -5   2 -11   77.09    3.34   1
  -5   2 -10    7.51    1.92   1
  -5   2  -9  402.40    8.83   1
  -5   2  -8  428.49    9.11   1
  -5   2  -7  271.59    6.59   1
  -5   2  -6   88.92    4.15   1
  -5   2  -5    4.41    2.02   1
  -5   2  -4    0.71    2.70   1
  -5   2  -3   89.11    4.91   1
  -5   2  -2  103.43    4.88   1
  -5   2  -1   23.62    2.04   1
  -5   2   0   15.52    1.81   1
  -5   2   4  192.65    6.94   1
  -5   2   6  161.80    7.12   1
  -5   2   8    1.30    1.30   1
  -5   2   9   -0.20    0.91   1
  -5   2  10   93.32    4.44   1
  -5   2  11   -2.19    1.69   1
  -5   2  12   56.25    3.75   1
  -5   2  13  161.29    6.35   1
  -5   2  14   56.55    4.21   1
  -5   2  15  640.60   17.21   1
  -5   2  16   65.77    4.38   1
  -5   2  17  548.96   16.87   1
  -5   2  18   -1.00    1.30   1
  -5   2  19   33.99    2.45   1
  -5   2  20   12.53    1.63   1
  -5   2  21   50.84    2.71   1
  -5   2  22   55.80    4.33   1
  -5   2  23    2.19    1.39   1
  -5   2  24  138.30    6.35   1
  -5   2  25   44.49    3.74   1
  -5   2  26    9.80    2.38   1
  -5   2  27   82.63    4.91   1
  -5   2  28    0.00    1.00   1
  -5   2  29    0.40    1.40   1
  -5   2  30    1.39    1.30   1
  -5   2  31    0.79    1.30   1
  -5   2  32    9.42    2.03   1
  -5   2  33   -0.40    1.20   1
  -5   2  34    7.08    1.70   1
  -5   2  35    1.21    1.50   1
  -5   2  36    3.31    1.71   1
  -5   2  37   -1.59    1.08   1
  -5   2  38    1.39    1.39   1
  -5   2  39    0.71    1.11   1
  -5   2  40   -0.20    1.11   1
  -5   3 -23    4.28    0.99   1
  -5   3 -22    0.90    1.01   1
  -5   3 -21   15.21    1.33   1
  -5   3 -20    0.20    0.60   1
  -5   3 -19    3.39    1.29   1
  -5   3 -18    0.50    1.11   1
  -5   3 -17    2.99    0.80   1
  -5   3 -16    1.39    2.38   1
  -5   3 -15   -0.10    0.71   1
  -5   3 -14    8.12    3.08   1
  -5   3 -13    9.67    1.37   1
  -5   3 -12    8.41    1.62   1
  -5   3 -11    9.80    1.38   1
  -5   3 -10    1.59    0.81   1
  -5   3  -9   17.98    1.78   1
  -5   3  -8   44.09    4.25   1
  -5   3  -7   15.52    1.34   1
  -5   3  -6    0.30    0.51   1
  -5   3  -5   50.41    2.13   1
  -5   3  -3  358.72   12.12   1
  -5   3  -2   14.98    2.71   1
  -5   3  -1    0.71    0.71   1
  -5   3   0    1.00    0.70   1
  -5   3   3  141.13    4.99   1
  -5   3   4    1.90    1.60   1
  -5   3   5   42.25    1.95   1
  -5   3   7   15.68    1.98   1
  -5   3   8   11.70    1.92   1
  -5   3  10    1.80    1.21   1
  -5   3  11   28.30    1.81   1
  -5   3  13   57.46    3.64   1
  -5   3  14   12.39    2.11   1
  -5   3  15   12.67    2.49   1
  -5   3  16    2.50    0.88   1
  -5   3  17   12.18    1.61   1
  -5   3  18   17.89    1.69   1
  -5   3  19   11.90    1.93   1
  -5   3  20   -1.99    1.30   1
  -5   3  22    1.80    1.90   1
  -5   3  23   -1.21    0.90   1
  -5   3  24    9.99    2.02   1
  -5   3  27    8.41    1.39   1
  -5   3  28   -0.40    1.00   1
  -5   3  29    2.50    1.20   1
  -5   3  30   -0.30    0.80   1
  -5   3  31    0.79    1.00   1
  -5   3  33    0.30    1.80   1
  -5   3  34    0.20    1.21   1
  -5   3  36   -0.50    0.81   1
  -5   3  37    0.79    0.80   1
  -5   4 -17    3.61    2.81   1
  -5   4 -16    0.79    2.08   1
  -5   4 -15    4.71    2.39   1
  -5   4 -13    0.10    2.33   1
  -5   4 -12    3.80    2.69   1
  -5   4 -11   -1.80    1.69   1
  -5   4  -9    2.69    2.30   1
  -5   4  -8    2.10    2.61   1
  -5   4  -7    0.71    1.71   1
  -5   4  -6    2.89    2.38   1
  -5   4  -5    0.00    1.00   1
  -5   4  -4    8.88    2.38   1
  -5   4  -3    1.69    1.59   1
  -5   4  -1    0.79    1.30   1
  -5   4   0    0.10    1.11   1
  -5   4   2   16.32    2.50   1
  -5   4   3    1.00    1.90   1
  -5   4   4   -0.10    0.91   1
  -5   4   5   -0.20    0.80   1
  -5   4   7   27.77    2.53   1
  -5   4   8   14.52    2.51   1
  -5   4   9    1.69    0.91   1
  -5   4  12   26.52    1.96   1
  -5   4  13    6.40    1.11   1
  -5   4  14   -0.10    0.40   1
  -5   4  15    0.79    0.69   1
  -5   4  16   -0.20    0.40   1
  -5   5  -7   -0.30    0.80   1
  -5   5  -6    0.50    0.81   1
  -4   1 -36    0.30    1.90   1
  -4   1 -35   -1.00    1.00   1
  -4   1 -34    2.79    1.80   1
  -4   1 -33   -1.00    1.70   1
  -4   1 -32    0.50    1.41   1
  -4   1 -31    2.50    1.39   1
  -4   1 -30    3.61    2.32   1
  -4   1 -29    2.40    1.61   1
  -4   1 -28    1.80    2.30   1
  -4   1 -27    6.10    1.88   1
  -4   1 -26    8.12    2.11   1
  -4   1 -25    1.00    1.40   1
  -4   1 -24   10.82    1.91   1
  -4   1 -23   19.98    2.86   1
  -4   1 -21   20.70    2.64   1
  -4   1 -20   63.04    3.65   1
  -4   1 -19    1.30    1.39   1
  -4   1 -18   39.31    2.76   1
  -4   1 -17   11.70    1.92   1
  -4   1 -16  143.52    5.03   1
  -4   1 -15   -0.79    1.19   1
  -4   1 -14  279.22    7.35   1
  -4   1 -13   81.72    3.44   1
  -4   1 -12    5.38    1.21   1
  -4   1 -11   10.89    3.10   1
  -4   1 -10  166.93    4.65   1
  -4   1  -9   -0.71    1.01   1
  -4   1  -8  246.49    5.97   1
  -4   1  -7  582.74   11.59   1
  -4   1  -6   55.65    2.39   1
  -4   1  -5  121.22    3.52   1
  -4   1  -2  257.28    8.66   1
  -4   1  -1  506.25   13.05   1
  -4   1   0    0.20    0.80   1
  -4   1   1  141.61    3.81   1
  -4   1   2 2716.49   46.91   1
  -4   1   3 2058.44   33.57   1
  -4   1   4  151.54    3.69   1
  -4   1   5   87.98    2.63   1
  -4   1   6    0.50    0.70   1
  -4   1   9   48.16    2.91   1
  -4   1  10   29.59    1.74   1
  -4   1  11  301.37    9.03   1
  -4   1  12  910.83   23.54   1
  -4   1  13 1144.47   19.62   1
  -4   1  14  705.43   18.06   1
  -4   1  15   87.61    3.18   1
  -4   1  16  556.49   11.80   1
  -4   1  17   47.89    2.35   1
  -4   1  18   25.81    1.93   1
  -4   1  19   30.25    2.75   1
  -4   1  20   22.28    1.89   1
  -4   1  21   51.27    2.72   1
  -4   1  22  449.44   10.18   1
  -4   1  23   30.58    2.54   1
  -4   1  24  333.79    8.04   1
  -4   1  25   75.17    4.68   1
  -4   1  26   24.50    2.77   1
  -4   1  27   23.14    2.79   1
  -4   1  28   13.18    2.11   1
  -4   1  29    0.71    1.31   1
  -4   1  30    1.90    1.71   1
  -4   1  31    6.50    1.78   1
  -4   1  32   52.85    3.34   1
  -4   1  33   25.10    2.61   1
  -4   1  34    3.39    1.80   1
  -4   1  35   10.69    2.22   1
  -4   1  36    7.29    1.78   1
  -4   1  37    2.89    1.80   1
  -4   1  38    3.88    1.81   1
  -4   1  39    0.90    1.31   1
  -4   1  40    0.00    1.00   1
  -4   1  41    1.30    1.60   1
  -4   1  42    2.99    2.70   1
  -4   2 -35    0.20    1.11   1
  -4   2 -34    1.00    1.20   1
  -4   2 -33    1.10    1.51   1
  -4   2 -32   -0.10    0.91   1
  -4   2 -31   -0.30    1.00   1
  -4   2 -30    0.79    1.09   1
  -4   2 -29    0.50    1.41   1
  -4   2 -28    0.79    1.09   1
  -4   2 -27    1.49    1.20   1
  -4   2 -26    4.08    1.90   1
  -4   2 -25    1.59    1.08   1
  -4   2 -24    0.00    1.00   1
  -4   2 -23  113.42    3.83   1
  -4   2 -22   -0.10    1.11   1
  -4   2 -21    6.40    1.42   1
  -4   2 -20   83.72    3.48   1
  -4   2 -19    0.10    1.11   1
  -4   2 -18   29.05    2.69   1
  -4   2 -17    2.19    1.18   1
  -4   2 -16    2.40    1.21   1
  -4   2 -15   18.32    1.88   1
  -4   2 -14   15.60    4.11   1
  -4   2 -13    0.20    0.91   1
  -4   2 -12    2.31    2.10   1
  -4   2 -11   30.25    2.31   1
  -4   2 -10   23.43    1.94   1
  -4   2  -9   64.64    2.57   1
  -4   2  -8   65.45    2.59   1
  -4   2  -7  128.37    3.63   1
  -4   2  -6    6.71    5.28   1
  -4   2  -5  552.25   15.51   1
  -4   2  -4    4.49    1.91   1
  -4   2  -2  388.48    7.49   1
  -4   2  -1  680.69   16.70   1
  -4   2   0 1963.38   49.63   1
  -4   2   1 3455.09   62.31   1
  -4   2   2    0.90    1.10   1
  -4   2   3   34.93    1.77   1
  -4   2   4   91.97    3.84   1
  -4   2   5   95.84    5.09   1
  -4   2   7  201.64    7.95   1
  -4   2   8  242.74   10.91   1
  -4   2   9  549.43   13.60   1
  -4   2  10   11.83    1.31   1
  -4   2  11   37.82    2.71   1
  -4   2  13  129.28    5.46   1
  -4   2  14  115.56    5.38   1
  -4   2  15  214.33    5.27   1
  -4   2  16   43.03    2.36   1
  -4   2  17    1.69    0.99   1
  -4   2  18   52.71    2.76   1
  -4   2  19    4.28    1.20   1
  -4   2  20    1.99    1.10   1
  -4   2  21    4.88    2.21   1
  -4   2  22    8.53    1.93   1
  -4   2  23   82.63    4.55   1
  -4   2  24  154.01    6.45   1
  -4   2  25   14.82    2.39   1
  -4   2  27    2.31    2.40   1
  -4   2  28   16.00    4.00   1
  -4   2  29    1.49    1.68   1
  -4   2  30    6.00    1.52   1
  -4   2  31    1.30    1.30   1
  -4   2  32    1.90    1.71   1
  -4   2  33    1.49    1.29   1
  -4   2  34    3.80    1.60   1
  -4   2  35   10.18    2.11   1
  -4   2  36    2.69    1.51   1
  -4   2  37   19.18    2.19   1
  -4   2  38   -1.21    1.01   1
  -4   2  39    0.40    1.00   1
  -4   3 -26    1.21    0.90   1
  -4   3 -25    0.10    0.61   1
  -4   3 -24    0.50    0.70   1
  -4   3 -23    0.00    1.00   1
  -4   3 -22    1.21    0.81   1
  -4   3 -21   -0.20    0.60   1
  -4   3 -20   -0.71    0.60   1
  -4   3 -19   -0.10    0.61   1
  -4   3 -18    0.71    0.71   1
  -4   3 -17    0.71    0.71   1
  -4   3 -16    1.80    1.10   1
  -4   3 -15   -0.40    0.40   1
  -4   3 -14    7.90    0.90   1
  -4   3 -13   32.49    1.37   1
  -4   3 -12    0.10    0.61   1
  -4   3 -11    2.69    2.30   1
  -4   3 -10   10.89    0.99   1
  -4   3  -9   72.25    3.74   1
  -4   3  -8    5.90    0.78   1
  -4   3  -7   77.62    6.34   1
  -4   3  -6  199.09   10.16   1
  -4   3  -5  328.70    8.70   1
  -4   3  -4   18.58    1.29   1
  -4   3  -3   16.89    0.99   1
  -4   3  -2   36.48    1.57   1
  -4   3  -1   59.29    3.85   1
  -4   3   0   28.41    1.92   1
  -4   3   1  155.50    4.99   1
  -4   3   2    3.88    0.91   1
  -4   3   3   65.45    2.75   1
  -4   3   4   18.49    1.89   1
  -4   3   5  148.11    7.06   1
  -4   3   6   26.52    2.37   1
  -4   3   7   -0.30    0.61   1
  -4   3   8  107.12    2.90   1
  -4   3  11   13.99    1.87   1
  -4   3  12    2.79    0.80   1
  -4   3  15  292.07    9.23   1
  -4   3  16    1.30    1.39   1
  -4   3  17  130.87    5.95   1
  -4   3  18   81.36    3.97   1
  -4   3  19    2.10    1.19   1
  -4   3  20   13.62    1.99   1
  -4   3  21    1.90    1.21   1
  -4   3  23   13.62    1.99   1
  -4   3  24   19.10    1.84   1
  -4   3  25    0.50    1.51   1
  -4   3  26    1.00    1.00   1
  -4   3  27   -0.50    0.81   1
  -4   3  28    2.79    1.20   1
  -4   3  29    0.79    1.00   1
  -4   3  30    1.39    0.80   1
  -4   3  31    6.40    2.88   1
  -4   3  32   -0.30    0.80   1
  -4   3  33   -0.10    0.71   1
  -4   4 -14   12.11    2.92   1
  -4   4 -13    1.30    1.80   1
  -4   4 -12    1.90    1.79   1
  -4   4  -9    1.90    1.71   1
  -4   4  -8    5.11    1.99   1
  -4   4  -7   -0.59    1.19   1
  -4   4  -6   -1.49    1.78   1
  -4   4  -5    1.10    1.41   1
  -4   4  -4    5.71    1.91   1
  -4   4  -3    3.20    1.79   1
  -4   4  -2    1.00    1.60   1
  -4   4  -1   -0.10    1.01   1
  -4   4   0    0.71    1.01   1
  -4   4   2   13.32    1.83   1
  -4   4   3   15.92    1.84   1
  -4   4   4    8.01    1.58   1
  -4   4   5   -0.50    0.70   1
  -4   4   7   48.86    2.66   1
  -4   4   9   10.30    1.22   1
  -4   4  10   10.50    1.62   1
  -4   4  14    5.20    0.82   1
  -4   4  15    0.20    0.40   1
  -3   1 -38    0.10    1.92   1
  -3   1 -37    0.00    1.00   1
  -3   1 -36    0.90    1.01   1
  -3   1 -35    0.50    1.01   1
  -3   1 -34    0.20    0.91   1
  -3   1 -33    0.79    0.89   1
  -3   1 -32    1.21    2.00   1
  -3   1 -31    1.10    1.99   1
  -3   1 -30   14.52    3.20   1
  -3   1 -29    1.21    2.20   1
  -3   1 -28    3.50    2.21   1
  -3   1 -26    8.41    2.03   1
  -3   1 -25   -1.30    1.30   1
  -3   1 -24    2.31    1.70   1
  -3   1 -23   36.60    2.78   1
  -3   1 -22  133.40    4.16   1
  -3   1 -21   14.52    1.90   1
  -3   1 -20  345.22    9.29   1
  -3   1 -19   91.39    6.69   1
  -3   1 -18    0.20    2.21   1
  -3   1 -17   55.80    4.78   1
  -3   1 -16   38.32    2.48   1
  -3   1 -15    5.29    1.38   1
  -3   1 -14    3.31    1.20   1
  -3   1 -13  290.36    6.82   1
  -3   1 -12    0.50    1.21   1
  -3   1 -11    2.99    1.21   1
  -3   1 -10   10.37    1.22   1
  -3   1  -9   65.12    3.23   1
  -3   1  -8  145.20    4.10   1
  -3   1  -7  180.10    4.29   1
  -3   1  -6  248.38    5.36   1
  -3   1  -5  249.01    8.21   1
  -3   1  -4   23.72    1.36   1
  -3   1  -3 1408.50   27.77   1
  -3   1  -2  577.92   14.90   1
  -3   1  -1   89.49    3.22   1
  -3   1   0  111.72    2.96   1
  -3   1   1   67.73    2.14   1
  -3   1   2    5.90    0.78   1
  -3   1   4   45.29    1.75   1
  -3   1   5  241.80    5.91   1
  -3   1   6 3626.45   57.81   1
  -3   1   7  170.30    3.92   1
  -3   1   8   40.96    2.30   1
  -3   1   9   70.39    2.35   1
  -3   1  10  613.55   10.40   1
  -3   1  11   81.54    2.71   1
  -3   1  12  110.88    4.42   1
  -3   1  13   10.89    1.32   1
  -3   1  14  439.32    8.80   1
  -3   1  15  428.08   11.59   1
  -3   1  16   58.83    2.45   1
  -3   1  17  539.17   14.40   1
  -3   1  18  484.88   13.65   1
  -3   1  19   -0.20    1.11   1
  -3   1  20   43.43    2.24   1
  -3   1  21    6.00    1.72   1
  -3   1  22  120.34    5.70   1
  -3   1  23   35.16    3.20   1
  -3   1  24  282.91    7.40   1
  -3   1  25  273.90    7.28   1
  -3   1  26   56.25    3.45   1
  -3   1  27  137.36    5.16   1
  -3   1  28    3.39    1.69   1
  -3   1  29    7.78    1.90   1
  -3   1  30    0.40    1.30   1
  -3   1  31    0.90    1.31   1
  -3   1  32  106.30    4.95   1
  -3   1  33    1.99    1.61   1
  -3   1  34   16.48    2.19   1
  -3   1  35    5.29    1.79   1
  -3   1  36   46.10    3.67   1
  -3   1  37    1.00    1.70   1
  -3   1  38   -0.59    1.19   1
  -3   1  39    0.59    1.39   1
  -3   1  40    0.59    1.39   1
  -3   2 -35   -0.90    1.41   1
  -3   2 -34    1.80    1.39   1
  -3   2 -33    0.00    1.00   1
  -3   2 -32    2.10    1.31   1
  -3   2 -31    0.10    1.22   1
  -3   2 -30   -0.30    1.41   1
  -3   2 -29    1.90    1.30   1
  -3   2 -28   -0.30    1.61   1
  -3   2 -27    2.10    1.31   1
  -3   2 -26   34.11    3.85   1
  -3   2 -25   24.50    2.47   1
  -3   2 -24   -0.30    1.31   1
  -3   2 -23    1.49    1.78   1
  -3   2 -22   40.20    3.55   1
  -3   2 -21   73.62    2.92   1
  -3   2 -20    0.59    1.00   1
  -3   2 -19   55.50    2.53   1
  -3   2 -18    0.30    0.90   1
  -3   2 -17  128.82    3.41   1
  -3   2 -16    7.18    1.72   1
  -3   2 -15   81.00    3.42   1
  -3   2 -14   -0.20    0.80   1
  -3   2 -13   -0.79    0.89   1
  -3   2 -12  117.94    3.69   1
  -3   2 -11  257.92    7.71   1
  -3   2 -10   41.22    2.05   1
  -3   2  -9   45.16    2.42   1
  -3   2  -8   41.47    1.93   1
  -3   2  -7  242.42    5.29   1
  -3   2  -6    2.40    0.59   1
  -3   2  -5  177.42    4.80   1
  -3   2  -4   45.43    1.75   1
  -3   2  -2    0.00    1.00   1
  -3   2  -1  119.90    4.82   1
  -3   2   0  590.00   17.00   1
  -3   2   4   76.39    2.45   1
  -3   2   5 1015.06   28.67   1
  -3   2   6    6.10    1.09   1
  -3   2   7    9.92    0.88   1
  -3   2   8   31.36    1.90   1
  -3   2   9   54.02    2.06   1
  -3   2  11    0.71    0.60   1
  -3   2  12   -0.59    0.60   1
  -3   2  13  154.50    5.97   1
  -3   2  14  278.56    6.01   1
  -3   2  15    1.30    0.80   1
  -3   2  16    1.59    1.01   1
  -3   2  17    9.67    1.49   1
  -3   2  18   45.29    3.37   1
  -3   2  20   84.46    4.23   1
  -3   2  21  349.32   10.47   1
  -3   2  22   51.55    3.59   1
  -3   2  23  135.49    4.66   1
  -3   2  24    0.71    1.41   1
  -3   2  26    6.30    1.51   1
  -3   2  27   50.41    2.84   1
  -3   2  28   57.76    3.80   1
  -3   2  29   75.52    3.65   1
  -3   2  30   -1.10    1.09   1
  -3   2  31    8.12    1.71   1
  -3   2  32   -0.30    1.10   1
  -3   2  33    7.02    1.59   1
  -3   2  34   -0.40    1.10   1
  -3   2  35    0.00    1.00   1
  -3   2  36    1.21    1.21   1
  -3   2  37    0.79    1.09   1
  -3   2  38    1.80    2.01   1
  -3   2  39    1.80    1.61   1
  -3   2  40   -0.10    0.71   1
  -3   3 -27   -0.10    0.30   1
  -3   3 -26    0.10    0.40   1
  -3   3 -25    2.50    1.30   1
  -3   3 -24   -0.10    0.71   1
  -3   3 -23    0.79    0.50   1
  -3   3 -22    0.71    0.60   1
  -3   3 -21    1.69    0.81   1
  -3   3 -20    0.50    1.01   1
  -3   3 -19    4.88    1.02   1
  -3   3 -18   10.69    1.70   1
  -3   3 -17   24.11    1.28   1
  -3   3 -16    9.42    1.29   1
  -3   3 -15    1.30    0.50   1
  -3   3 -14   13.40    1.39   1
  -3   3 -13  126.56    4.72   1
  -3   3 -12    1.21    0.90   1
  -3   3 -11  234.70    6.13   1
  -3   3  -9  220.82    9.81   1
  -3   3  -8  440.58   14.27   1
  -3   3  -7   97.02    5.52   1
  -3   3  -6    0.20    1.41   1
  -3   3  -5   36.00    3.24   1
  -3   3  -3   64.16    3.84   1
  -3   3  -2    1.80    1.10   1
  -3   3  -1   24.90    2.30   1
  -3   3   0   35.05    2.60   1
  -3   3   1   29.81    2.29   1
  -3   3   3    0.71    0.71   1
  -3   3  13   27.56    2.00   1
  -3   3  16   82.26    3.63   1
  -3   3  17   75.52    4.52   1
  -3   3  18    1.49    0.81   1
  -3   3  19    2.10    1.39   1
  -3   3  20    2.69    0.98   1
  -3   3  21    1.39    1.49   1
  -3   3  22   11.83    1.31   1
  -3   3  23    2.99    1.11   1
  -3   3  24    1.10    1.41   1
  -3   3  25   24.21    3.35   1
  -3   3  26    0.59    1.09   1
  -3   3  27    0.20    0.80   1
  -3   3  28    0.79    0.80   1
  -3   3  29    0.90    0.89   1
  -3   3  30    1.39    0.99   1
  -3   3  31   -0.10    0.51   1
  -3   3  32    0.50    0.70   1
  -3   3  36   -0.30    0.70   1
  -3   4  -9   14.52    2.29   1
  -3   4  -8   11.83    1.93   1
  -3   4  -7    1.49    1.20   1
  -3   4  -6    1.90    1.30   1
  -3   4  -3   11.63    1.77   1
  -3   4  -2    3.31    1.20   1
  -3   4  -1    0.59    0.69   1
  -3   4   0    1.39    0.80   1
  -3   4   2    0.30    0.80   1
  -3   4   3    0.20    0.60   1
  -3   4   4   17.81    1.52   1
  -3   4   6    6.30    0.90   1
  -3   4   7    4.00    0.80   1
  -2   1 -39    1.90    1.90   1
  -2   1 -36    1.69    1.69   1
  -2   1 -35    1.90    1.60   1
  -2   1 -34    0.30    1.51   1
  -2   1 -33    0.50    2.00   1
  -2   1 -32   -0.20    1.61   1
  -2   1 -31    0.00    1.00   1
  -2   1 -30    3.39    2.50   1
  -2   1 -29    1.00    1.60   1
  -2   1 -28   -1.49    2.10   1
  -2   1 -27    0.20    1.51   1
  -2   1 -26   15.76    2.22   1
  -2   1 -25   -1.59    1.39   1
  -2   1 -24   40.32    4.95   1
  -2   1 -23  393.63    9.52   1
  -2   1 -22    1.80    1.61   1
  -2   1 -21    9.61    1.80   1
  -2   1 -20  186.87    5.74   1
  -2   1 -19    2.40    1.12   1
  -2   1 -18  139.95    3.79   1
  -2   1 -17   23.23    2.22   1
  -2   1 -16   11.22    2.01   1
  -2   1 -15   -0.20    0.91   1
  -2   1 -14   72.25    3.06   1
  -2   1 -13  178.49    6.41   1
  -2   1 -12  352.31   10.51   1
  -2   1 -11   -0.50    0.81   1
  -2   1 -10  511.21   10.40   1
  -2   1  -9   12.82    2.22   1
  -2   1  -8 3915.00   70.08   1
  -2   1  -7  344.47    7.05   1
  -2   1  -6  102.21    2.63   1
  -2   1  -5  102.62    2.63   1
  -2   1  -4  732.78   20.57   1
  -2   1  -3  966.59   18.03   1
  -2   1  -1 3860.14   91.95   1
  -2   1   2 1360.87   32.46   1
  -2   1   3 1369.74   49.59   1
  -2   1   4  238.70    6.49   1
  -2   1   5  133.86    3.01   1
  -2   1   6   49.84    2.26   1
  -2   1   7   16.16    0.96   1
  -2   1   8  119.68    3.06   1
  -2   1   9 2116.00   56.12   1
  -2   1  10   26.83    1.45   1
  -2   1  11  227.10    4.82   1
  -2   1  12  455.82    8.54   1
  -2   1  13  889.83   20.88   1
  -2   1  14   32.49    1.82   1
  -2   1  15  139.48    4.02   1
  -2   1  16   78.85    3.73   1
  -2   1  17    8.82    1.90   1
  -2   1  20   35.05    2.37   1
  -2   1  21    3.50    1.31   1
  -2   1  22    8.88    1.91   1
  -2   1  23  271.26    7.25   1
  -2   1  24  447.75   10.16   1
  -2   1  25    6.50    1.78   1
  -2   1  26  137.36    4.92   1
  -2   1  27    2.40    1.71   1
  -2   1  28  114.49    7.49   1
  -2   1  29    1.99    3.19   1
  -2   1  30   61.15    5.94   1
  -2   1  31    1.21    2.71   1
  -2   1  32   37.21    2.93   1
  -2   1  33    0.59    1.59   1
  -2   1  34    0.40    1.30   1
  -2   1  35    8.53    1.81   1
  -2   1  36   -0.10    1.41   1
  -2   1  37    6.10    1.58   1
  -2   1  38    5.20    1.92   1
  -2   1  39    1.49    1.29   1
  -2   1  40    3.61    1.71   1
  -2   1  41    0.30    1.10   1
  -2   1  42    1.49    1.68   1
  -2   2 -36    0.90    1.01   1
  -2   2 -35    0.30    0.61   1
  -2   2 -34    0.30    0.61   1
  -2   2 -33    0.40    0.69   1
  -2   2 -32    0.90    1.10   1
  -2   2 -30    3.50    1.61   1
  -2   2 -29   15.92    2.79   1
  -2   2 -28    0.10    1.72   1
  -2   2 -27    1.10    1.60   1
  -2   2 -26   18.66    2.94   1
  -2   2 -25    3.80    1.29   1
  -2   2 -24    2.79    1.20   1
  -2   2 -23   15.21    1.79   1
  -2   2 -22   10.30    1.61   1
  -2   2 -21   29.05    3.02   1
  -2   2 -20   34.69    2.12   1
  -2   2 -19    4.58    1.11   1
  -2   2 -18   31.25    2.57   1
  -2   2 -17   21.07    4.04   1
  -2   2 -16   47.75    1.93   1
  -2   2 -15  226.20    4.81   1
  -2   2 -14    1.69    0.81   1
  -2   2 -13    8.88    1.31   1
  -2   2 -12   13.03    1.01   1
  -2   2 -11   96.83    3.15   1
  -2   2 -10   29.81    3.17   1
  -2   2  -9  187.96    4.39   1
  -2   2  -8    2.69    2.10   1
  -2   2  -7  122.10    3.09   1
  -2   2  -6   32.95    2.76   1
  -2   2  -5   44.76    1.47   1
  -2   2  -4  462.25    9.46   1
  -2   2  -3  231.95    5.48   1
  -2   2  -2   84.82    4.97   1
  -2   2  -1   68.06    3.13   1
  -2   2   0  742.56   16.90   1
  -2   2   1 1323.50   24.74   1
  -2   2   2 1153.28   29.88   1
  -2   2   3  847.97   16.31   1
  -2   2   4  102.01    3.43   1
  -2   2   6  159.01    5.30   1
  -2   2   7  525.78   11.92   1
  -2   2   8   49.14    2.24   1
  -2   2   9   11.49    1.49   1
  -2   2  10   16.16    1.37   1
  -2   2  11  286.96   11.18   1
  -2   2  12  447.75   13.97   1
  -2   2  13  977.81   31.90   1
  -2   2  14    7.51    1.42   1
  -2   2  16   -0.50    0.81   1
  -2   2  17    3.61    1.52   1
  -2   2  18    4.71    1.00   1
  -2   2  19   -0.59    0.69   1
  -2   2  20    2.10    1.19   1
  -2   2  21   93.90    3.68   1
  -2   2  22  452.84   14.47   1
  -2   2  23    2.19    1.30   1
  -2   2  24   94.28    3.69   1
  -2   2  25   19.54    2.03   1
  -2   2  26    2.40    1.49   1
  -2   2  27    1.10    1.01   1
  -2   2  28   22.00    2.06   1
  -2   2  29    0.00    1.00   1
  -2   2  30    4.28    1.70   1
  -2   2  31    0.20    1.01   1
  -2   2  32    3.20    1.29   1
  -2   2  33    0.20    1.01   1
  -2   2  34   -0.59    1.00   1
  -2   2  35    2.59    2.51   1
  -2   2  36    4.28    2.48   1
  -2   2  37    2.69    1.51   1
  -2   2  38    1.99    2.09   1
  -2   2  39    1.10    1.09   1
  -2   2  40    0.30    0.61   1
  -2   3 -29   -0.50    0.60   1
  -2   3 -28    1.00    0.70   1
  -2   3 -27   -0.50    0.70   1
  -2   3 -26    1.21    1.10   1
  -2   3 -25    0.00    1.00   1
  -2   3 -24   -0.20    0.70   1
  -2   3 -23   17.89    2.62   1
  -2   3 -22   10.82    1.18   1
  -2   3 -21    1.99    0.79   1
  -2   3 -20   14.29    1.81   1
  -2   3 -19   38.32    2.60   1
  -2   3 -18    3.10    1.09   1
  -2   3 -17    4.28    0.91   1
  -2   3 -16    0.00    1.00   1
  -2   3 -15  114.06    4.91   1
  -2   3 -12    9.92    0.82   1
  -2   3 -11    9.67    2.61   1
  -2   3 -10    1.10    1.81   1
  -2   3  -7   51.41    3.87   1
  -2   3  -6   14.98    2.17   1
  -2   3  -4   47.20    3.30   1
  -2   3  -3   32.15    2.61   1
  -2   3  -2    4.20    1.31   1
  -2   3   0    1.30    0.80   1
  -2   3   1  234.70    7.97   1
  -2   3   2   48.86    2.80   1
  -2   3   3   23.04    1.82   1
  -2   3   7  254.72   11.49   1
  -2   3   8    7.29    0.81   1
  -2   3   9  404.41   17.70   1
  -2   3  10    0.59    0.40   1
  -2   3  12   18.32    1.37   1
  -2   3  13   -0.20    0.50   1
  -2   3  14   59.29    3.85   1
  -2   3  15   48.86    1.82   1
  -2   3  16    1.30    0.50   1
  -2   3  17   23.81    1.76   1
  -2   3  18    6.40    1.01   1
  -2   3  19   48.02    2.36   1
  -2   3  20    2.99    1.00   1
  -2   3  21   -0.20    0.50   1
  -2   3  22   13.69    1.18   1
  -2   3  23   15.37    1.96   1
  -2   3  24   -0.50    0.81   1
  -2   3  25    1.90    0.91   1
  -2   3  26    0.79    0.80   1
  -2   3  27    0.00    1.00   1
  -2   3  28    1.00    0.80   1
  -2   3  29    1.00    1.80   1
  -2   3  30   -2.19    1.51   1
  -2   3  31    0.30    1.51   1
  -2   3  34    1.30    2.10   1
  -2   3  35   -1.21    1.30   1
  -1   1 -40    0.40    2.19   1
  -1   1 -38    1.49    2.20   1
  -1   1 -37    0.71    2.02   1
  -1   1 -36    0.00    1.00   1
  -1   1 -35    1.99    3.30   1
  -1   1 -34    7.08    3.30   1
  -1   1 -33   12.18    2.30   1
  -1   1 -32   12.82    3.44   1
  -1   1 -31    1.10    2.31   1
  -1   1 -30   61.62    3.92   1
  -1   1 -29   56.55    4.06   1
  -1   1 -28   23.43    2.71   1
  -1   1 -27   11.90    2.21   1
  -1   1 -26  211.70    6.69   1
  -1   1 -25   19.98    2.32   1
  -1   1 -24   33.76    3.95   1
  -1   1 -23  142.09    5.01   1
  -1   1 -22  229.83    6.37   1
  -1   1 -21    9.49    1.72   1
  -1   1 -20   96.04    3.72   1
  -1   1 -19    0.59    1.39   1
  -1   1 -18  566.92   11.43   1
  -1   1 -17  161.80    4.58   1
  -1   1 -16  269.94    6.24   1
  -1   1 -15  282.24    5.38   1
  -1   1 -14  265.04    5.86   1
  -1   1 -13   26.21    1.43   1
  -1   1 -12   51.55    2.15   1
  -1   1 -11  542.42   10.25   1
  -1   1 -10 2125.21   59.93   1
  -1   1  -9    4.08    1.70   1
  -1   1  -8  132.48    3.45   1
  -1   1  -7 1573.71   30.15   1
  -1   1  -6  204.49    4.29   1
  -1   1  -5  973.44   26.83   1
  -1   1  -4  584.67   12.09   1
  -1   1  -3 5547.27  131.08   1
  -1   1  -2   10.11    1.08   1
  -1   1  -1   38.94    1.12   1
  -1   1   0  948.02   35.10   1
  -1   1   1  600.25   13.72   1
  -1   1   2 1896.60   34.84   1
  -1   1   3   27.25    1.25   1
  -1   1   4 3299.35   62.04   1
  -1   1   5   -1.49    0.59   1
  -1   1   6  699.60   12.70   1
  -1   1   7  216.97    5.89   1
  -1   1  13  113.64    4.48   1
  -1   1  14 2189.30   35.56   1
  -1   1  15   88.17    4.70   1
  -1   1  16   32.38    1.93   1
  -1   1  17    0.79    0.80   1
  -1   1  18   34.46    2.00   1
  -1   1  19    7.29    1.40   1
  -1   1  20  951.11   16.65   1
  -1   1  21  380.25    8.58   1
  -1   1  22  316.48    7.83   1
  -1   1  23  189.06    5.77   1
  -1   1  24  111.72    4.23   1
  -1   1  25    6.50    1.58   1
  -1   1  26    5.20    1.60   1
  -1   1  27    1.39    1.20   1
  -1   1  28    2.40    1.80   1
  -1   1  29    9.80    2.00   1
  -1   1  30    1.59    1.69   1
  -1   1  31   26.94    2.60   1
  -1   1  32    2.31    1.70   1
  -1   1  33    2.31    2.01   1
  -1   1  34    2.79    1.70   1
  -1   1  35    4.71    1.91   1
  -1   1  36    4.58    1.88   1
  -1   1  37    2.59    3.09   1
  -1   1  39   -0.59    1.00   1
  -1   1  40    1.69    1.30   1
  -1   1  41    0.90    1.10   1
  -1   2 -37    0.71    0.71   1
  -1   2 -36   -0.50    0.81   1
  -1   2 -35    0.79    1.00   1
  -1   2 -34    1.30    1.00   1
  -1   2 -33    0.10    1.41   1
  -1   2 -31    5.11    1.99   1
  -1   2 -30    1.59    1.29   1
  -1   2 -29    6.20    1.69   1
  -1   2 -28    2.99    1.38   1
  -1   2 -27    5.20    2.60   1
  -1   2 -26   22.18    3.58   1
  -1   2 -25    4.08    1.49   1
  -1   2 -24   -0.59    1.00   1
  -1   2 -23   -1.69    0.91   1
  -1   2 -22   30.03    2.85   1
  -1   2 -21   33.76    2.32   1
  -1   2 -20   47.89    2.49   1
  -1   2 -19   81.36    4.87   1
  -1   2 -18    2.19    1.18   1
  -1   2 -17    7.62    1.38   1
  -1   2 -16    0.40    0.89   1
  -1   2 -15   41.34    1.80   1
  -1   2 -14  155.75    3.99   1
  -1   2 -13  507.60   11.27   1
  -1   2 -12  234.09    5.20   1
  -1   2 -11  199.09    5.08   1
  -1   2 -10  134.10    4.40   1
  -1   2  -9   10.63    0.72   1
  -1   2  -8  281.90   13.77   1
  -1   2  -7   22.00    1.03   1
  -1   2  -6    1.39    1.09   1
  -1   2  -5  326.52   16.26   1
  -1   2  -4   29.48    2.28   1
  -1   2  -3  743.65   26.18   1
  -1   2  -2    5.52    1.08   1
  -1   2  -1  237.47    8.32   1
  -1   2   0  103.23    4.06   1
  -1   2   1    0.59    0.40   1
  -1   2   2   35.40    1.55   1
  -1   2   4  326.16    8.67   1
  -1   2   8   62.09    3.31   1
  -1   2   9    2.79    0.60   1
  -1   2  10 1233.41   39.33   1
  -1   2  12    4.28    0.79   1
  -1   2  13   -0.30    0.61   1
  -1   2  14  149.33    5.62   1
  -1   2  15   13.47    1.10   1
  -1   2  16   44.76    2.54   1
  -1   2  17   13.32    1.39   1
  -1   2  18  228.61    8.16   1
  -1   2  19   -1.49    0.90   1
  -1   2  20   13.10    1.67   1
  -1   2  21   23.04    1.82   1
  -1   2  22   15.60    1.58   1
  -1   2  23   24.40    1.88   1
  -1   2  24    0.10    1.01   1
  -1   2  25   85.01    3.32   1
  -1   2  26    0.10    0.91   1
  -1   2  27    1.30    1.00   1
  -1   2  28   14.59    1.83   1
  -1   2  29   11.97    1.80   1
  -1   2  30   26.32    2.26   1
  -1   2  31    0.71    1.11   1
  -1   2  32   11.22    1.81   1
  -1   2  33   10.69    1.70   1
  -1   2  34    1.30    1.21   1
  -1   2  35   11.63    2.11   1
  -1   2  36    1.21    1.30   1
  -1   2  37    0.10    0.91   1
  -1   2  38    2.40    1.12   1
  -1   2  39   -0.50    0.91   1
  -1   2  40   -0.30    0.70   1
  -1   3 -31   -0.10    0.51   1
  -1   3 -30    0.59    0.40   1
  -1   3 -29    0.00    1.00   1
  -1   3 -28    0.59    0.49   1
  -1   3 -27    0.00    1.00   1
  -1   3 -26    0.00    1.00   1
  -1   3 -25    0.40    0.40   1
  -1   3 -24    7.62    0.72   1
  -1   3 -23    0.40    0.50   1
  -1   3 -22    0.40    0.50   1
  -1   3 -21    0.79    0.50   1
  -1   3 -20    4.41    0.88   1
  -1   3 -19    7.51    1.48   1
  -1   3 -18    0.20    0.50   1
  -1   3 -17   14.90    1.08   1
  -1   3 -15    0.59    0.40   1
  -1   3 -13    6.20    0.50   1
  -1   3  11    0.71    0.30   1
  -1   3  12   10.69    0.78   1
  -1   3  13    3.69    0.69   1
  -1   3  14   14.98    0.93   1
  -1   3  15    1.59    0.50   1
  -1   3  16    4.80    0.70   1
  -1   3  17    7.78    1.17   1
  -1   3  18   14.82    1.08   1
  -1   3  19   -0.30    0.70   1
  -1   3  20    0.20    0.60   1
  -1   3  21   38.19    1.85   1
  -1   3  22   10.37    2.13   1
  -1   3  23    7.62    1.10   1
  -1   3  24   24.01    1.76   1
  -1   3  25    2.50    1.20   1
  -1   3  26    0.50    0.60   1
  -1   3  27   -0.20    0.80   1
  -1   3  28   14.82    1.39   1
  -1   3  29   18.06    1.62   1
  -1   3  30    0.90    1.20   1
  -1   3  31    2.19    1.10   1
  -1   3  32   -0.79    0.80   1
  -1   3  33    0.59    0.60   1
   0  -5 -24    0.59    0.89   1
   0  -5 -20    0.50    0.91   1
   0  -5 -19    1.30    1.60   1
   0  -5 -18   -1.21    1.30   1
   0  -5 -17    1.69    2.11   1
   0  -5 -16    0.50    0.81   1
   0  -5 -15    1.80    0.91   1
   0  -5 -14   20.52    1.63   1
   0  -5 -13    0.20    0.80   1
   0  -5 -12    4.71    0.78   1
   0  -5 -11    0.50    0.81   1
   0  -5  -9    0.79    0.39   1
   0  -5  -8    2.69    0.59   1
   0  -4 -33    1.30    1.50   1
   0  -4 -32   -0.40    1.40   1
   0  -4 -31   -0.79    1.30   1
   0  -4 -30    1.90    1.60   1
   0  -4 -29    0.30    1.90   1
   0  -4 -27   -0.50    0.70   1
   0  -4 -26    0.90    1.50   1
   0  -4 -25    0.59    1.29   1
   0  -4 -24    2.10    1.51   1
   0  -4 -23    2.31    1.40   1
   0  -4 -22    3.10    1.51   1
   0  -4 -21    0.40    1.30   1
   0  -4 -20    1.21    1.30   1
   0  -4 -19    8.82    1.72   1
   0  -4 -18    0.10    1.22   1
   0  -4 -17   -0.79    1.00   1
   0  -4 -16    8.88    1.49   1
   0  -4 -15    0.50    1.31   1
   0  -4 -14   13.47    1.76   1
   0  -4 -13    1.10    1.09   1
   0  -4 -12    0.59    0.89   1
   0  -4 -11    2.50    1.01   1
   0  -4 -10    0.30    0.90   1
   0  -4  -9   17.89    1.52   1
   0  -4  -8   66.26    2.60   1
   0  -4  -7    0.20    0.91   1
   0  -4  -6    1.39    0.71   1
   0  -4  -5    0.90    0.89   1
   0  -4  -4    2.40    0.71   1
   0  -4  -2   22.00    0.94   1
   0  -3 -37    1.99    1.61   1
   0  -3 -36    0.40    1.50   1
   0  -3 -35   -1.00    2.00   1
   0  -3 -32   -1.90    2.59   1
   0  -3 -31   -0.20    2.72   1
   0  -3 -30    9.18    3.27   1
   0  -3 -29   -0.10    1.92   1
   0  -3 -28   -1.39    1.79   1
   0  -3 -27    7.29    3.78   1
   0  -3 -26   13.91    4.03   1
   0  -3 -25   -0.30    1.61   1
   0  -3 -24    2.59    1.90   1
   0  -3 -23   36.72    3.39   1
   0  -3 -22   81.72    4.16   1
   0  -3 -21   -1.30    2.10   1
   0  -3 -20   52.56    3.48   1
   0  -3 -19   -1.10    1.41   1
   0  -3 -18   -0.50    2.61   1
   0  -3 -17   23.91    2.84   1
   0  -3 -16   45.70    2.84   1
   0  -3 -15   55.95    3.14   1
   0  -3 -14    3.10    1.41   1
   0  -3 -13   81.36    4.51   1
   0  -3 -12  160.53    4.81   1
   0  -3 -11    8.41    1.39   1
   0  -3 -10   98.60    3.38   1
   0  -3  -9   25.40    1.71   1
   0  -3  -8   11.83    1.31   1
   0  -3  -7    4.71    0.78   1
   0  -3  -6    2.59    0.71   1
   0  -3  -5   63.04    3.02   1
   0  -3  -4   29.48    1.41   1
   0  -3  -3   10.50    1.30   1
   0  -3  -2  799.19   21.49   1
   0  -3  -1    0.90    0.49   1
   0  -2 -39    3.20    2.00   1
   0  -2 -38    1.10    2.60   1
   0  -2 -35    2.50    3.79   1
   0  -2 -34    1.80    2.01   1
   0  -2 -33    2.59    2.29   1
   0  -2 -32   12.53    2.62   1
   0  -2 -31    0.59    2.59   1
   0  -2 -29    8.41    3.19   1
   0  -2 -28    5.62    2.18   1
   0  -2 -27    8.12    2.28   1
   0  -2 -26   30.80    3.11   1
   0  -2 -25   -0.10    1.62   1
   0  -2 -24    6.40    2.88   1
   0  -2 -23   67.90    6.26   1
   0  -2 -22   99.20    4.58   1
   0  -2 -21    4.28    1.78   1
   0  -2 -20   -2.31    1.40   1
   0  -2 -19  380.25    8.97   1
   0  -2 -18   27.04    2.50   1
   0  -2 -17  157.00    5.26   1
   0  -2 -16   85.56    3.88   1
   0  -2 -15  114.49    4.07   1
   0  -2 -14   14.36    1.59   1
   0  -2 -13    0.40    1.00   1
   0  -2 -12  612.56   12.38   1
   0  -2 -11    2.31    1.00   1
   0  -2 -10    1.99    0.90   1
   0  -2  -6   27.88    2.22   1
   0  -2  -5  455.82   10.25   1
   0  -2  -3    0.40    0.40   1
   0  -2  -2  126.34    4.50   1
   0  -2  -1    4.20    0.62   1
   0  -2   0  501.31   12.99   1
   0  -1 -40    1.21    2.51   1
   0  -1 -39    0.20    2.41   1
   0  -1 -38    3.69    2.61   1
   0  -1 -37    2.89    3.60   1
   0  -1 -36   29.27    6.17   1
   0  -1 -35    1.80    3.19   1
   0  -1 -34   13.40    4.03   1
   0  -1 -33   23.72    4.48   1
   0  -1 -32   47.89    4.01   1
   0  -1 -31   12.11    4.18   1
   0  -1 -30   12.11    2.71   1
   0  -1 -29   12.67    2.56   1
   0  -1 -28   15.29    2.50   1
   0  -1 -27   13.03    3.18   1
   0  -1 -26    2.99    1.80   1
   0  -1 -25    1.99    2.48   1
   0  -1 -24  157.00    8.52   1
   0  -1 -23    1.39    1.70   1
   0  -1 -22  220.52    6.53   1
   0  -1 -21    0.79    1.58   1
   0  -1 -20    0.71    1.61   1
   0  -1 -19    1.00    1.30   1
   0  -1 -18  192.93    8.33   1
   0  -1 -17   22.09    1.88   1
   0  -1 -16    4.88    1.41   1
   0  -1 -15 1090.32   18.49   1
   0  -1 -14  277.89    6.33   1
   0  -1 -13   90.63    3.24   1
   0  -1 -12  175.56    4.77   1
   0  -1 -11   15.76    1.43   1
   0  -1 -10    3.69    1.00   1
   0  -1  -9  371.72    9.64   1
   0  -1  -8  716.10   16.59   1
   0  -1  -7  488.41    9.28   1
   0  -1  -5 1020.16   27.47   1
   0  -1  -4 3800.72   77.68   1
   0  -1  -3   70.73    2.52   1
   0   0 -38   14.36    3.26   1
   0   0 -36    6.10    2.32   1
   0   0 -32   23.14    2.98   1
   0   0 -30   33.99    3.26   1
   0   0 -28   35.52    3.93   1
   0   0 -24  763.97   16.03   1
   0   0 -22  276.89   11.65   1
   0   0 -20  311.52    7.77   1
   0   0 -18   14.59    1.60   1
   0   0 -14    9.67    1.18   1
   0   0 -12   50.55    2.13   1
   0   0 -10 4119.07   71.88   1
   0   0  -8 3415.23   53.76   1
   0   0  -6 1812.20   29.80   1
   0   0  -4   -0.20    0.31   1
   0   1   2    4.08    0.69   1
   0   1   3   72.08    2.72   1
   0   1   4 3960.19   91.88   1
   0   1   5  990.36   22.66   1
   0   1   6 2525.06   42.21   1
   0   1   8  671.33   11.92   1
   0   1   9  385.73    9.43   1
   0   1  10    2.79    0.70   1
   0   1  11   16.48    1.71   1
   0   1  12  163.58    5.88   1
   0   1  13  102.41    3.04   1
   0   1  14  287.64    6.44   1
   0   1  15 1137.04   29.67   1
   0   1  16    5.71    1.20   1
   0   1  17   22.00    1.59   1
   0   1  18  202.49    5.12   1
   0   1  19    0.00    1.00   1
   0   1  20    0.79    1.30   1
   0   1  21    1.21    1.10   1
   0   1  22  214.92    8.80   1
   0   1  23    3.31    1.60   1
   0   1  24  166.67    5.42   1
   0   1  25    1.39    1.30   1
   0   1  26    9.80    2.50   1
   0   1  27    9.18    2.00   1
   0   1  28   13.91    2.31   1
   0   1  29    9.00    3.00   1
   0   1  30    5.81    3.62   1
   0   1  31    5.81    2.02   1
   0   1  32   47.75    4.56   1
   0   1  33   11.22    2.41   1
   0   1  34   17.89    2.54   1
   0   1  35    2.79    1.70   1
   0   1  36   26.01    5.10   1
   0   1  38    2.40    2.11   1
   0   1  39   -0.59    1.59   1
   0   1  40   -0.50    0.81   1
   0   2   9  819.10   16.03   1
   0   2  10    1.30    0.71   1
   0   2  11    4.08    0.61   1
   0   2  12  643.64   16.74   1
   0   2  13    2.19    0.71   1
   0   2  14   14.67    1.07   1
   0   2  15  124.55    3.57   1
   0   2  16   86.68    4.28   1
   0   2  18   18.58    1.98   1
   0   2  19  372.88   13.90   1
   0   2  20    0.00    1.00   1
   0   2  21    2.19    1.01   1
   0   2  22   91.58    3.45   1
   0   2  23   74.82    5.02   1
   0   2  24    3.61    2.09   1
   0   2  25    1.90    1.41   1
   0   2  27    7.40    2.12   1
   0   2  28    5.29    1.52   1
   0   2  29    2.40    1.39   1
   0   2  30   10.18    1.98   1
   0   2  31    0.20    1.21   1
   0   2  32    8.70    1.89   1
   0   2  33    1.59    2.90   1
   0   2  34    0.40    1.40   1
   0   2  35    1.30    1.00   1
   0   2  36    0.10    0.81   1
   0   2  37   -0.30    0.70   1
   0   2  38    1.10    0.90   1
   0   2  39   -0.30    1.00   1
   0   3  14    0.79    0.39   1
   0   3  15   61.15    3.44   1
   0   3  16   36.97    1.70   1
   0   3  18    0.40    0.50   1
   0   3  20   45.70    3.11   1
   0   3  21    0.90    0.61   1
   0   3  22   63.36    2.39   1
   0   3  23   24.50    1.68   1
   0   3  24    4.49    1.10   1
   0   3  26    8.01    2.32   1
   0   3  27    1.59    1.89   1
   0   3  29    0.59    0.89   1
   0   3  30    0.30    0.90   1
   0   3  31    0.00    1.00   1
   0   3  32    0.00    1.00   1
   1  -5 -21   -0.10    0.71   1
   1  -5 -20    0.79    1.00   1
   1  -5 -19    0.40    0.59   1
   1  -5 -18    1.69    0.99   1
   1  -5 -17   -0.10    0.81   1
   1  -5 -16    1.99    0.99   1
   1  -5 -15   -0.20    0.60   1
   1  -5 -14   -0.40    0.69   1
   1  -5 -13    0.71    0.81   1
   1  -5 -12   12.82    1.22   1
   1  -5 -11   -0.59    0.60   1
   1  -5 -10    0.40    0.40   1
   1  -5   8    0.10    0.30   1
   1  -5   9    0.30    0.41   1
   1  -5  10    2.99    0.90   1
   1  -5  11    1.39    0.90   1
   1  -5  12    0.30    0.80   1
   1  -5  13    2.10    1.80   1
   1  -5  14    1.39    0.99   1
   1  -5  15    1.69    0.99   1
   1  -5  16   -0.59    1.39   1
   1  -5  17    0.79    1.50   1
   1  -5  18    0.20    1.01   1
   1  -5  19   -0.20    1.01   1
   1  -5  20    1.39    1.60   1
   1  -5  21    0.50    1.01   1
   1  -5  22    0.71    1.21   1
   1  -5  23   -0.30    0.61   1
   1  -4 -33   -0.79    1.30   1
   1  -4 -32   -0.50    1.31   1
   1  -4 -31    1.10    1.70   1
   1  -4 -27   -1.59    1.69   1
   1  -4 -26    2.40    1.61   1
   1  -4 -25    0.90    1.50   1
   1  -4 -24    4.08    1.78   1
   1  -4 -23    4.00    1.72   1
   1  -4 -22    1.49    1.39   1
   1  -4 -21    1.99    1.61   1
   1  -4 -20    0.10    1.32   1
   1  -4 -19   -0.59    1.19   1
   1  -4 -18    9.12    1.81   1
   1  -4 -17    0.40    1.30   1
   1  -4 -16   38.44    2.48   1
   1  -4 -15   14.06    1.80   1
   1  -4 -14   49.14    2.66   1
   1  -4 -13    4.28    2.11   1
   1  -4 -11    2.59    0.90   1
   1  -4 -10    2.40    0.90   1
   1  -4  -8    8.88    0.89   1
   1  -4  -7    2.40    0.71   1
   1  -4  -6    8.53    0.88   1
   1  -4  -4   12.11    0.97   1
   1  -4  -3    6.10    0.49   1
   1  -4   0   38.44    3.84   1
   1  -4   1   30.03    1.32   1
   1  -4   2    7.08    1.38   1
   1  -4   3   31.36    3.58   1
   1  -4   5    5.02    1.30   1
   1  -4   6    4.20    0.90   1
   1  -4   7    8.58    1.11   1
   1  -4   8  111.30    3.80   1
   1  -4   9   37.95    2.34   1
   1  -4  10   32.83    2.06   1
   1  -4  11   25.10    2.81   1
   1  -4  12   66.26    3.09   1
   1  -4  13   16.48    1.87   1
   1  -4  14    1.10    1.09   1
   1  -4  16    1.00    2.40   1
   1  -4  18   -1.21    1.21   1
   1  -4  19    1.49    1.29   1
   1  -4  20    0.50    1.31   1
   1  -4  21    3.50    1.61   1
   1  -4  22    0.40    1.40   1
   1  -4  23   -1.99    1.18   1
   1  -4  24    2.99    1.80   1
   1  -4  25   -0.71    2.10   1
   1  -4  26    0.20    1.71   1
   1  -4  27   -0.40    1.20   1
   1  -4  28    3.39    1.80   1
   1  -4  29    0.50    1.80   1
   1  -4  30    2.10    1.71   1
   1  -3 -35    3.50    3.22   1
   1  -3 -34    1.00    1.70   1
   1  -3 -33    1.59    2.39   1
   1  -3 -32   -1.39    2.01   1
   1  -3 -31    7.78    2.90   1
   1  -3 -30   -1.59    2.09   1
   1  -3 -29   20.88    3.02   1
   1  -3 -28   24.30    4.93   1
   1  -3 -27    1.59    2.90   1
   1  -3 -26    1.21    1.72   1
   1  -3 -25    8.29    2.30   1
   1  -3 -24   18.84    2.43   1
   1  -3 -23   10.50    2.59   1
   1  -3 -22   14.98    2.40   1
   1  -3 -21   40.70    3.06   1
   1  -3 -20   -0.20    1.31   1
   1  -3 -19    0.90    1.20   1
   1  -3 -18   16.08    1.92   1
   1  -3 -17    7.51    1.59   1
   1  -3 -16    4.88    1.50   1
   1  -3 -15    4.49    1.31   1
   1  -3 -14   18.40    1.80   1
   1  -3 -13    3.20    1.11   1
   1  -3 -12   10.18    1.40   1
   1  -3 -11    0.50    0.91   1
   1  -3 -10   74.48    2.93   1
   1  -3  -8   19.71    1.78   1
   1  -3  -7    1.99    0.99   1
   1  -3  -6   45.97    2.03   1
   1  -3  -5   53.00    1.75   1
   1  -3  -4  133.40    6.24   1
   1  -3  -2   90.25    2.66   1
   1  -3  -1  233.78    5.81   1
   1  -3   0  145.68    7.72   1
   1  -3   2   60.37    2.80   1
   1  -3   3   25.20    1.81   1
   1  -3   5   88.36    3.95   1
   1  -3   6   10.69    1.18   1
   1  -3   7  113.85    4.69   1
   1  -3   8    7.67    1.11   1
   1  -3   9   27.25    1.77   1
   1  -3  10    3.61    1.10   1
   1  -3  11   74.13    3.10   1
   1  -3  12   50.69    2.85   1
   1  -3  13    7.90    1.29   1
   1  -3  14   -1.30    0.89   1
   1  -3  15    1.90    1.21   1
   1  -3  16   31.70    2.48   1
   1  -3  17   17.89    2.03   1
   1  -3  18   -0.79    1.19   1
   1  -3  19   12.39    2.18   1
   1  -3  20    8.18    1.89   1
   1  -3  21    1.00    1.50   1
   1  -3  22    3.61    1.79   1
   1  -3  23   -0.79    1.50   1
   1  -3  24    8.58    2.23   1
   1  -3  25    0.79    2.39   1
   1  -3  26    1.80    1.90   1
   1  -3  27    1.49    1.68   1
   1  -3  28    3.88    2.01   1
   1  -3  29    0.79    1.80   1
   1  -3  30    3.80    1.99   1
   1  -3  33    0.79    2.58   1
   1  -3  34   -2.19    2.10   1
   1  -3  35    3.50    2.51   1
   1  -3  36    1.21    2.20   1
   1  -2 -40   -1.00    1.80   1
   1  -2 -39    1.69    3.38   1
   1  -2 -36    2.40    3.01   1
   1  -2 -35   23.62    4.37   1
   1  -2 -34    6.92    2.68   1
   1  -2 -33   16.97    3.13   1
   1  -2 -32   23.81    5.86   1
   1  -2 -30   15.60    3.63   1
   1  -2 -29    5.02    2.20   1
   1  -2 -28   16.56    2.77   1
   1  -2 -27   -0.20    1.71   1
   1  -2 -26    0.30    1.71   1
   1  -2 -25   96.63    4.52   1
   1  -2 -24    0.10    2.23   1
   1  -2 -23   28.94    4.20   1
   1  -2 -22   13.91    3.51   1
   1  -2 -21   21.62    2.51   1
   1  -2 -20   13.40    2.12   1
   1  -2 -19    0.30    1.61   1
   1  -2 -18  209.67    6.08   1
   1  -2 -17   16.08    2.41   1
   1  -2 -16   38.94    3.37   1
   1  -2 -15   15.52    1.73   1
   1  -2 -14  149.33    4.40   1
   1  -2 -13   -0.50    0.91   1
   1  -2 -12    2.89    1.09   1
   1  -2 -11  426.84    8.68   1
   1  -2 -10 1206.17   20.14   1
   1  -2  -9    0.90    0.40   1
   1  -2  -8   66.59    3.10   1
   1  -2  -6   78.15    2.48   1
   1  -2  -5  453.69    8.52   1
   1  -2  -4  318.27    9.28   1
   1  -2  -3    1.69    0.60   1
   1  -2  -2   36.00    0.96   1
   1  -2  -1    1.39    0.40   1
   1  -2   0  116.64    2.16   1
   1  -2   1  303.80   13.94   1
   1  -2   2    4.88    0.88   1
   1  -2   3  881.50   21.38   1
   1  -2   4   31.58    2.14   1
   1  -2   5  323.28    8.99   1
   1  -2   6    3.31    1.20   1
   1  -2   7   21.34    2.13   1
   1  -2   9    5.81    1.69   1
   1  -2  10  138.30    5.88   1
   1  -2  11  194.60    7.53   1
   1  -2  12  238.08    8.64   1
   1  -2  13  503.10   14.80   1
   1  -2  14  154.50    6.22   1
   1  -2  15   45.83    3.66   1
   1  -2  16    4.00    1.52   1
   1  -2  17    6.40    1.72   1
   1  -2  18    3.61    2.70   1
   1  -2  19   79.92    4.83   1
   1  -2  20   51.98    3.03   1
   1  -2  21   37.82    2.95   1
   1  -2  22   25.40    2.62   1
   1  -2  23    0.20    1.91   1
   1  -2  24    3.50    1.91   1
   1  -2  25    2.59    1.90   1
   1  -2  26   27.98    3.07   1
   1  -2  27   11.97    2.42   1
   1  -2  28    8.41    3.60   1
   1  -2  30    1.59    2.90   1
   1  -2  31    5.20    3.42   1
   1  -2  32    1.80    2.60   1
   1  -2  33    1.69    2.99   1
   1  -2  34    0.30    2.71   1
   1  -2  35    2.40    3.01   1
   1  -2  36    0.50    1.70   1
   1  -2  37   -0.10    2.33   1
   1  -1 -41   -1.39    1.89   1
   1  -1 -40   -2.59    2.19   1
   1  -1 -37    1.69    1.90   1
   1  -1 -36    6.20    2.39   1
   1  -1 -35    6.10    2.32   1
   1  -1 -34    7.40    2.88   1
   1  -1 -32   -0.90    2.60   1
   1  -1 -31   16.16    4.66   1
   1  -1 -30    0.59    1.79   1
   1  -1 -29    5.52    2.02   1
   1  -1 -28    4.88    2.48   1
   1  -1 -27    3.50    1.91   1
   1  -1 -26   10.37    2.19   1
   1  -1 -25   11.83    2.20   1
   1  -1 -24  115.56    5.16   1
   1  -1 -23  170.04    5.74   1
   1  -1 -22  292.75   10.27   1
   1  -1 -21  350.81    8.62   1
   1  -1 -20  929.03   17.07   1
   1  -1 -19    2.59    1.38   1
   1  -1 -18   33.76    2.32   1
   1  -1 -17    0.40    0.89   1
   1  -1 -16   28.94    2.04   1
   1  -1 -15   77.26    3.16   1
   1  -1 -14 2089.40   32.00   1
   1  -1 -13   99.60    3.19   1
   1  -1 -12 1778.31   29.52   1
   1  -1 -11  607.62    8.87   1
   1  -1 -10  625.00    9.00   1
   1  -1  -9  196.28    3.92   1
   1  -1  -8 1155.32   18.35   1
   1  -1  -7  215.80    4.11   1
   1  -1  -6  647.19   16.79   1
   1  -1  -5   -0.10    0.40   1
   1  -1  -3   27.56    1.37   1
   1  -1  -2 1931.60   49.22   1
   1  -1  -1  661.52   14.92   1
   1  -1   0  921.12   18.82   1
   1  -1   1   39.19    1.75   1
   1  -1   2    8.58    1.00   1
   1  -1   3 5598.03  124.20   1
   1  -1   4  591.46   11.19   1
   1  -1   5  952.34   24.69   1
   1  -1   6  202.21    4.55   1
   1  -1   7 1505.44   36.47   1
   1  -1   8  117.07    4.76   1
   1  -1   9    7.51    1.10   1
   1  -1  10 2101.31   33.92   1
   1  -1  11  521.21   14.15   1
   1  -1  12   49.00    3.50   1
   1  -1  13   26.42    2.78   1
   1  -1  14  276.89    9.65   1
   1  -1  15  249.32    9.16   1
   1  -1  16  258.57    7.08   1
   1  -1  17  156.25    5.00   1
   1  -1  18  564.54   13.31   1
   1  -1  19   -2.50    1.39   1
   1  -1  20   98.80    6.36   1
   1  -1  21    8.70    2.01   1
   1  -1  22  229.22    6.66   1
   1  -1  23  144.96    5.30   1
   1  -1  24   27.14    4.48   1
   1  -1  25   15.52    2.68   1
   1  -1  26  244.30   10.32   1
   1  -1  27   19.54    2.92   1
   1  -1  28   23.04    2.88   1
   1  -1  29   46.51    6.00   1
   1  -1  30   68.56    4.64   1
   1  -1  31    2.99    2.28   1
   1  -1  32   13.40    2.78   1
   1  -1  33   10.82    3.68   1
   1  -1  36    0.30    1.71   1
   1  -1  37   -0.59    1.69   1
   1  -1  38    0.59    1.39   1
   1   0 -42    2.10    3.19   1
   1   0 -40   -1.49    1.90   1
   1   0 -38    2.19    1.89   1
   1   0 -36   12.11    4.73   1
   1   0 -34    3.10    2.50   1
   1   0 -32  114.49    5.56   1
   1   0 -30   14.06    2.33   1
   1   0 -28    4.28    1.78   1
   1   0 -26 1199.24   22.16   1
   1   0 -24   74.48    4.83   1
   1   0 -22  754.60   14.28   1
   1   0 -20  157.50    5.02   1
   1   0 -16 2682.20   43.50   1
   1   0 -14 1054.30   17.53   1
   1   0 -12  638.07   11.62   1
   1   0 -10 1742.23   29.22   1
   1   0  -8  223.20    4.48   1
   1   0  -610851.39  229.17   1
   1   0   2    6.71    0.78   1
   1   0   4 4281.08   68.05   1
   1   0   6   78.85    2.31   1
   1   0   8  265.04    5.54   1
   1   0  10   27.46    1.68   1
   1   0  12  516.65   13.64   1
   1   0  14 1059.50   21.48   1
   1   0  16   10.37    1.48   1
   1   0  18    1.30    1.09   1
   1   0  20 1943.93   33.51   1
   1   0  22  951.11   17.89   1
   1   0  24  209.67    6.66   1
   1   0  26    1.21    2.20   1
   1   0  28    4.71    2.99   1
   1   0  30   32.49    3.19   1
   1   0  32   14.67    2.83   1
   1   0  34   22.28    4.53   1
   1   0  36    6.10    1.88   1
   1   0  38   -0.10    1.52   1
   1   0  40    0.00    1.00   1
   2  -5 -24    0.30    0.70   1
   2  -5 -23   -0.20    0.70   1
   2  -5 -22    0.50    0.70   1
   2  -5 -21    0.79    1.00   1
   2  -5 -20    1.69    0.99   1
   2  -5 -19    0.79    0.80   1
   2  -5 -18    0.00    1.00   1
   2  -5 -17    0.71    1.11   1
   2  -5 -16   -0.20    0.50   1
   2  -5 -15    0.71    0.71   1
   2  -5 -14    0.00    1.00   1
   2  -5 -13   -0.10    0.40   1
   2  -5 -12    1.10    0.61   1
   2  -5 -11    0.50    0.50   1
   2  -5   5    0.50    0.30   1
   2  -5   7    0.10    0.30   1
   2  -5   8    0.30    0.51   1
   2  -5   9    0.71    0.50   1
   2  -5  10    0.00    1.00   1
   2  -5  11    1.00    1.10   1
   2  -5  12   -0.20    1.31   1
   2  -5  13   -0.40    0.69   1
   2  -5  14   -0.20    0.91   1
   2  -5  15    2.10    1.31   1
   2  -5  17    0.30    0.41   1
   2  -5  18    0.20    0.50   1
   2  -5  21   -0.50    0.91   1
   2  -5  22   -0.40    0.69   1
   2  -5  23   -0.10    0.71   1
   2  -5  24   -0.71    0.71   1
   2  -4 -34    0.30    0.70   1
   2  -4 -33    0.90    1.10   1
   2  -4 -32    0.59    2.59   1
   2  -4 -31    7.02    3.82   1
   2  -4 -30    0.00    1.00   1
   2  -4 -29    0.20    1.41   1
   2  -4 -28    0.71    1.51   1
   2  -4 -27    0.00    1.00   1
   2  -4 -26    0.50    1.31   1
   2  -4 -25    0.10    1.22   1
   2  -4 -24   -0.50    1.11   1
   2  -4 -23    1.00    1.30   1
   2  -4 -22    2.59    1.51   1
   2  -4 -21    2.10    1.39   1
   2  -4 -20   -0.20    1.11   1
   2  -4 -19    0.90    1.20   1
   2  -4 -18   25.10    3.81   1
   2  -4 -17   28.52    3.95   1
   2  -4 -16   13.91    2.91   1
   2  -4 -14   73.96    3.10   1
   2  -4 -13   17.72    1.68   1
   2  -4 -12    7.90    1.40   1
   2  -4 -11   -0.30    0.70   1
   2  -4 -10   21.44    1.57   1
   2  -4  -8    4.71    0.91   1
   2  -4  -7   14.52    1.30   1
   2  -4  -6    1.69    0.49   1
   2  -4  -5   47.33    2.06   1
   2  -4  -3    0.00    1.00   1
   2  -4   0   -0.20    0.50   1
   2  -4   1   16.48    1.22   1
   2  -4   2    9.67    1.00   1
   2  -4   3    1.80    0.59   1
   2  -4   4    2.99    0.80   1
   2  -4   5   75.69    4.35   1
   2  -4   6  166.93    4.91   1
   2  -4   7    3.50    1.38   1
   2  -4   8    4.08    1.21   1
   2  -4   9   19.10    2.27   1
   2  -4  10    0.79    1.30   1
   2  -4  11    1.99    1.18   1
   2  -4  12   16.56    1.71   1
   2  -4  13    0.79    0.89   1
   2  -4  14    5.20    1.41   1
   2  -4  15    1.00    1.00   1
   2  -4  16    1.10    1.20   1
   2  -4  17    3.69    1.50   1
   2  -4  18    2.10    1.19   1
   2  -4  19   -0.59    1.19   1
   2  -4  20   -0.20    1.31   1
   2  -4  21    0.10    1.32   1
   2  -4  22    5.20    1.69   1
   2  -4  23    1.49    1.68   1
   2  -4  24    2.19    1.69   1
   2  -4  25   -0.40    1.10   1
   2  -4  26    0.00    1.00   1
   2  -4  27    0.30    1.31   1
   2  -4  28    0.79    1.00   1
   2  -3 -36    1.99    2.28   1
   2  -3 -35    0.59    1.89   1
   2  -3 -34    0.00    1.00   1
   2  -3 -33    0.30    1.61   1
   2  -3 -32    1.21    1.91   1
   2  -3 -31   -0.40    1.99   1
   2  -3 -30    1.90    2.21   1
   2  -3 -29    2.59    3.28   1
   2  -3 -28   -0.10    2.33   1
   2  -3 -27   -3.31    2.40   1
   2  -3 -26    1.69    1.59   1
   2  -3 -25    8.53    1.99   1
   2  -3 -24   -1.49    1.39   1
   2  -3 -23   17.39    2.59   1
   2  -3 -22   14.82    2.23   1
   2  -3 -21    0.20    1.21   1
   2  -3 -20    2.89    1.50   1
   2  -3 -19   52.85    4.80   1
   2  -3 -18   13.69    1.92   1
   2  -3 -17   31.36    2.35   1
   2  -3 -16    4.28    1.41   1
   2  -3 -14   72.76    5.12   1
   2  -3 -13   -1.30    1.21   1
   2  -3 -12   11.90    2.21   1
   2  -3 -11    1.21    0.51   1
   2  -3 -10    1.00    0.40   1
   2  -3  -9  397.20    8.37   1
   2  -3  -8    8.53    1.11   1
   2  -3  -7  248.69    4.42   1
   2  -3  -6   27.46    2.20   1
   2  -3  -5   21.44    1.02   1
   2  -3  -3   25.81    0.91   1
   2  -3  -2   53.58    4.25   1
   2  -3  -1  232.87    8.55   1
   2  -3   0    0.79    0.69   1
   2  -3   2    4.28    1.20   1
   2  -3   3   42.64    2.74   1
   2  -3   4   50.13    2.83   1
   2  -3   5   -0.10    0.71   1
   2  -3   7   57.46    3.49   1
   2  -3   8    1.30    1.39   1
   2  -3   9    0.79    1.19   1
   2  -3  10    0.50    1.51   1
   2  -3  11    9.80    2.19   1
   2  -3  14    1.21    1.80   1
   2  -3  15  125.89    4.49   1
   2  -3  16    0.90    1.31   1
   2  -3  17    3.50    1.50   1
   2  -3  18    6.92    1.79   1
   2  -3  19   40.20    4.44   1
   2  -3  20   22.75    2.58   1
   2  -3  21    5.29    1.79   1
   2  -3  22   11.29    2.08   1
   2  -3  23   17.39    2.34   1
   2  -3  24    2.99    2.49   1
   2  -3  25    0.90    1.71   1
   2  -3  26    8.12    2.28   1
   2  -3  27    2.19    1.89   1
   2  -3  28    1.39    1.70   1
   2  -3  29    5.20    3.01   1
   2  -3  30    9.80    3.51   1
   2  -3  31    3.10    2.01   1
   2  -3  32    1.69    2.50   1
   2  -3  33   -0.71    1.92   1
   2  -2 -39    1.49    2.00   1
   2  -2 -38    6.71    2.49   1
   2  -2 -37    2.50    2.31   1
   2  -2 -36    6.00    2.60   1
   2  -2 -35    0.79    2.19   1
   2  -2 -34    3.61    3.72   1
   2  -2 -33    0.20    3.01   1
   2  -2 -32    5.11    3.71   1
   2  -2 -31    0.59    1.69   1
   2  -2 -30    7.18    2.68   1
   2  -2 -29   -0.20    1.71   1
   2  -2 -28   19.10    2.88   1
   2  -2 -27    1.49    1.49   1
   2  -2 -26    0.40    1.59   1
   2  -2 -25   24.40    2.67   1
   2  -2 -24   89.11    4.34   1
   2  -2 -23   -1.99    1.69   1
   2  -2 -22  419.02    9.83   1
   2  -2 -21   96.24    6.67   1
   2  -2 -20    1.69    1.51   1
   2  -2 -18    2.40    1.21   1
   2  -2 -17    2.10    0.81   1
   2  -2 -16   -0.10    0.71   1
   2  -2 -15  249.64    5.06   1
   2  -2 -14    4.08    0.89   1
   2  -2 -13  970.32   20.56   1
   2  -2 -12  480.49   10.96   1
   2  -2 -11  309.41    5.98   1
   2  -2  -9   18.84    1.30   1
   2  -2  -8   51.55    2.15   1
   2  -2  -7  554.13   13.65   1
   2  -2  -6  176.62    6.11   1
   2  -2  -4  113.00    4.25   1
   2  -2  -3  954.19   28.42   1
   2  -2  -2 1151.24   31.22   1
   2  -2  -1 1400.26   47.90   1
   2  -2   0  835.79   34.11   1
   2  -2   1   78.15    2.48   1
   2  -2   2   92.16    2.50   1
   2  -2   3  232.56    7.02   1
   2  -2   4  482.68   11.42   1
   2  -2   5   41.60    2.84   1
   2  -2   6   30.69    1.44   1
   2  -2   7  123.88    3.56   1
   2  -2   8    0.30    0.51   1
   2  -2   9  209.09    7.52   1
   2  -2  10   26.42    1.75   1
   2  -2  11   90.25    5.13   1
   2  -2  12    8.41    2.03   1
   2  -2  13    7.51    1.92   1
   2  -2  14    1.69    1.69   1
   2  -2  15  224.10    9.88   1
   2  -2  16   53.14    4.67   1
   2  -2  17   14.82    3.31   1
   2  -2  18   37.33    3.91   1
   2  -2  19    7.62    1.82   1
   2  -2  20   42.38    2.99   1
   2  -2  21   24.60    2.58   1
   2  -2  22   13.47    2.20   1
   2  -2  23   22.28    2.45   1
   2  -2  24    4.58    2.01   1
   2  -2  25    7.62    2.32   1
   2  -2  26   36.97    3.28   1
   2  -2  27    3.31    3.02   1
   2  -2  28    1.59    1.89   1
   2  -2  29   18.49    3.01   1
   2  -2  30    6.81    3.39   1
   2  -2  34    2.10    2.20   1
   2  -2  35    1.80    1.90   1
   2  -2  36   -1.00    2.00   1
   2  -2  37    1.99    2.48   1
   2  -1 -41   -1.00    3.40   1
   2  -1 -40    1.69    3.98   1
   2  -1 -39    7.29    3.89   1
   2  -1 -38    7.29    3.08   1
   2  -1 -37    5.02    2.20   1
   2  -1 -36    3.31    2.00   1
   2  -1 -35    8.58    2.40   1
   2  -1 -34    1.69    2.89   1
   2  -1 -32   43.82    5.96   1
   2  -1 -31    1.80    1.80   1
   2  -1 -30   65.12    4.03   1
   2  -1 -29    0.00    1.00   1
   2  -1 -28  114.70    6.43   1
   2  -1 -27    4.41    1.89   1
   2  -1 -26  134.79    5.34   1
   2  -1 -25    3.50    1.91   1
   2  -1 -24  423.95   10.30   1
   2  -1 -23  250.59    7.28   1
   2  -1 -22    7.62    3.09   1
   2  -1 -21    1.59    2.19   1
   2  -1 -20   31.92    3.84   1
   2  -1 -19  531.76   11.99   1
   2  -1 -18  954.19   14.83   1
   2  -1 -17    5.90    1.22   1
   2  -1 -16   74.82    3.63   1
   2  -1 -15  143.04    3.83   1
   2  -1 -14   39.94    2.02   1
   2  -1 -13  867.89   20.62   1
   2  -1 -12  451.99    8.08   1
   2  -1 -11  236.85    4.92   1
   2  -1 -10   31.14    2.12   1
   2  -1  -9 2228.78   50.04   1
   2  -1  -8  138.30    4.47   1
   2  -1  -7   17.14    0.99   1
   2  -1  -6   40.45    2.16   1
   2  -1  -5  127.01    3.83   1
   2  -1  -4  262.12    6.48   1
   2  -1  -3 1585.63   31.06   1
   2  -1  -2 1274.49   22.13   1
   2  -1   1 4269.31   78.41   1
   2  -1   3  937.58   18.98   1
   2  -1   4  756.25   28.60   1
   2  -1   5  102.82    2.84   1
   2  -1   6   96.43    3.14   1
   2  -1   7  331.97    8.02   1
   2  -1   8 3779.79   71.32   1
   2  -1   9    9.61    1.30   1
   2  -1  10  542.42   12.11   1
   2  -1  11    0.00    1.00   1
   2  -1  12  333.79   12.06   1
   2  -1  13  182.52    5.13   1
   2  -1  15    0.10    1.01   1
   2  -1  16    6.81    1.51   1
   2  -1  17   27.67    3.47   1
   2  -1  18  135.49    6.98   1
   2  -1  19    4.08    2.71   1
   2  -1  20  193.49    8.90   1
   2  -1  21   13.47    2.20   1
   2  -1  22    5.81    3.08   1
   2  -1  23  408.44   13.74   1
   2  -1  24   24.11    5.01   1
   2  -1  25    3.50    2.28   1
   2  -1  26   17.72    2.53   1
   2  -1  27    0.59    1.69   1
   2  -1  28    2.99    2.70   1
   2  -1  29    2.69    2.00   1
   2  -1  30    1.90    2.01   1
   2  -1  31   -0.40    1.69   1
   2  -1  32    5.62    2.99   1
   2  -1  34    5.71    2.92   1
   2  -1  35   -1.10    2.31   1
   2  -1  37   -2.31    2.31   1
   2  -1  38   -4.71    2.60   1
   2  -1  39   -0.79    1.89   1
   2   0 -42    1.39    1.20   1
   2   0 -40   -1.30    2.60   1
   2   0 -36   50.13    4.25   1
   2   0 -34   88.17    6.20   1
   2   0 -32  300.68    9.02   1
   2   0 -30    2.89    2.11   1
   2   0 -28    9.80    3.38   1
   2   0 -26   14.21    2.19   1
   2   0 -24  659.46   13.35   1
   2   0 -22  265.36    7.17   1
   2   0 -20   23.23    2.12   1
   2   0 -18  244.30    5.94   1
   2   0 -16 1790.14   33.85   1
   2   0 -14  418.20    9.00   1
   2   0 -10   14.36    1.06   1
   2   0  -8  144.00    3.36   1
   2   0  -6  873.20   16.55   1
   2   0  -4 1178.55   32.96   1
   2   0  -2  108.99    3.97   1
   2   0   0 3877.55   74.72   1
   2   0   2   61.47    2.35   1
   2   0   6 4269.31   98.01   1
   2   0   8 3155.07   51.68   1
   2   0  10   62.25    2.68   1
   2   0  12  110.67    5.26   1
   2   0  16  244.30    9.07   1
   2   0  18  200.79    6.23   1
   2   0  20    9.30    1.89   1
   2   0  22  154.50    5.22   1
   2   0  24   11.49    2.10   1
   2   0  26    0.59    1.39   1
   2   0  28    1.90    1.71   1
   2   0  30   11.70    2.39   1
   2   0  32    2.79    2.71   1
   2   0  34    3.88    2.99   1
   2   0  36   16.00    4.00   1
   2   0  38   -0.90    1.60   1
   3  -5 -24    0.40    0.50   1
   3  -5 -23    0.00    1.00   1
   3  -5 -22    0.40    0.50   1
   3  -5 -21    0.00    1.00   1
   3  -5 -20   -0.59    0.40   1
   3  -5 -19   -0.10    0.40   1
   3  -5 -18   -0.30    0.70   1
   3  -5 -17   -0.10    0.61   1
   3  -5 -16    1.00    0.80   1
   3  -5   5    6.71    1.09   1
   3  -5   6   -0.59    0.49   1
   3  -5   7    0.71    0.71   1
   3  -5   8   -0.10    0.30   1
   3  -5   9    0.40    0.59   1
   3  -5  10    0.20    0.50   1
   3  -5  11    0.79    1.19   1
   3  -5  12   -0.50    0.60   1
   3  -5  13    0.90    0.80   1
   3  -5  14    0.10    0.71   1
   3  -5  15    1.00    1.00   1
   3  -5  16    0.79    0.89   1
   3  -5  17    1.49    0.81   1
   3  -5  18    0.30    0.61   1
   3  -5  19   -0.71    0.50   1
   3  -5  20   -0.30    0.61   1
   3  -4 -33   -0.79    0.80   1
   3  -4 -32    1.39    0.99   1
   3  -4 -31    0.79    1.09   1
   3  -4 -30    0.59    1.00   1
   3  -4 -29    1.99    1.30   1
   3  -4 -28    1.30    1.09   1
   3  -4 -27   -1.00    1.20   1
   3  -4 -26    1.39    1.49   1
   3  -4 -25    1.80    1.10   1
   3  -4 -24    0.40    1.10   1
   3  -4 -23    0.79    1.19   1
   3  -4 -22    3.39    1.51   1
   3  -4 -21   43.96    3.18   1
   3  -4 -20   22.28    2.27   1
   3  -4 -19    2.40    1.30   1
   3  -4 -18    6.20    1.39   1
   3  -4 -17    1.30    1.00   1
   3  -4 -16    1.49    1.39   1
   3  -4 -14    2.99    1.21   1
   3  -4 -13    0.10    0.91   1
   3  -4 -12   13.76    2.00   1
   3  -4 -11    9.99    1.39   1
   3  -4  -9    0.20    0.50   1
   3  -4  -8    0.20    0.50   1
   3  -4  -7    5.29    0.60   1
   3  -4  -6    7.02    1.38   1
   3  -4  -5    0.10    0.30   1
   3  -4  -4   18.58    1.64   1
   3  -4  -3    1.49    0.59   1
   3  -4  -2    1.80    0.99   1
   3  -4   0    0.40    0.69   1
   3  -4   1   -0.50    0.60   1
   3  -4   3    9.42    1.60   1
   3  -4   4    6.00    1.32   1
   3  -4   5   11.70    1.78   1
   3  -4   7    5.90    1.70   1
   3  -4   9   20.61    2.63   1
   3  -4  10    0.59    1.39   1
   3  -4  12    5.29    1.38   1
   3  -4  13   -0.30    1.00   1
   3  -4  14    1.99    1.18   1
   3  -4  15   -0.50    1.11   1
   3  -4  16    1.49    1.39   1
   3  -4  17    3.31    1.89   1
   3  -4  18   -0.59    1.00   1
   3  -4  19    2.50    1.39   1
   3  -4  20    2.50    1.30   1
   3  -4  21    0.71    1.21   1
   3  -4  22   -1.30    2.01   1
   3  -4  23    1.30    1.39   1
   3  -4  24   -0.30    0.80   1
   3  -4  25    0.59    0.80   1
   3  -4  26    0.71    0.81   1
   3  -4  27    1.10    1.01   1
   3  -4  28   -0.40    0.79   1
   3  -4  29   -0.50    1.11   1
   3  -4  30   -0.20    0.70   1
   3  -3 -38   -0.79    0.80   1
   3  -3 -37    1.59    1.18   1
   3  -3 -36    1.99    1.61   1
   3  -3 -34   -1.30    1.50   1
   3  -3 -33    3.39    3.28   1
   3  -3 -32   -0.40    2.68   1
   3  -3 -31    1.00    3.10   1
   3  -3 -28    0.20    2.82   1
   3  -3 -27    3.61    3.19   1
   3  -3 -26   -0.50    2.51   1
   3  -3 -25   36.24    4.94   1
   3  -3 -22   13.47    3.52   1
   3  -3 -21   -0.50    2.00   1
   3  -3 -20    5.11    2.62   1
   3  -3 -19    7.78    2.68   1
   3  -3 -18    1.39    0.80   1
   3  -3 -17   76.04    3.14   1
   3  -3 -16   76.04    3.14   1
   3  -3 -15  216.97    5.89   1
   3  -3 -14   52.85    2.76   1
   3  -3 -13   29.05    1.51   1
   3  -3 -12    2.31    0.79   1
   3  -3 -10  148.60    3.17   1
   3  -3  -9    0.40    0.79   1
   3  -3  -8   64.64    2.41   1
   3  -3  -7    0.90    0.49   1
   3  -3  -6   -0.50    0.91   1
   3  -3  -5   14.06    0.97   1
   3  -3  -4    6.10    1.09   1
   3  -3  -3    0.50    0.50   1
   3  -3  -2    2.19    0.50   1
   3  -3  -1   34.34    1.29   1
   3  -3   0   32.38    1.37   1
   3  -3   1   27.98    1.48   1
   3  -3   2    0.40    0.30   1
   3  -3   4    8.70    1.71   1
   3  -3   6   -0.90    1.20   1
   3  -3   8  408.44   12.13   1
   3  -3   9  211.70    8.44   1
   3  -3  10   15.92    2.63   1
   3  -3  11  235.32    9.20   1
   3  -3  12    0.79    2.39   1
   3  -3  13  141.61    6.90   1
   3  -3  15    4.28    2.40   1
   3  -3  16    8.88    2.68   1
   3  -3  17   24.70    3.68   1
   3  -3  18   12.53    2.83   1
   3  -3  19    9.18    1.88   1
   3  -3  20    2.69    1.51   1
   3  -3  21    2.31    1.70   1
   3  -3  22    1.21    1.61   1
   3  -3  23   -0.40    1.99   1
   3  -3  24   -0.40    1.40   1
   3  -3  25    5.62    1.80   1
   3  -3  26    0.71    1.61   1
   3  -3  27    1.00    2.50   1
   3  -3  28    2.99    3.29   1
   3  -3  29   -0.90    1.80   1
   3  -3  30   -1.00    1.60   1
   3  -3  31    0.59    2.99   1
   3  -3  32    1.69    3.09   1
   3  -3  33    3.80    3.51   1
   3  -3  34    0.90    1.31   1
   3  -2 -40   -0.71    1.41   1
   3  -2 -39    0.00    1.00   1
   3  -2 -38    0.59    1.39   1
   3  -2 -37    1.30    3.40   1
   3  -2 -36    5.52    3.62   1
   3  -2 -33   15.21    4.99   1
   3  -2 -32   -0.30    1.71   1
   3  -2 -31   10.37    2.32   1
   3  -2 -30   -3.10    2.18   1
   3  -2 -29   86.49    4.65   1
   3  -2 -28   63.36    3.98   1
   3  -2 -27   58.37    3.82   1
   3  -2 -26   14.67    2.37   1
   3  -2 -25   21.81    2.71   1
   3  -2 -24    0.40    1.59   1
   3  -2 -23  144.48    5.29   1
   3  -2 -22   59.29    3.54   1
   3  -2 -21  365.57    9.56   1
   3  -2 -20   85.93    4.08   1
   3  -2 -19  240.25    5.27   1
   3  -2 -18   46.65    2.73   1
   3  -2 -17    9.67    1.31   1
   3  -2 -16    0.90    1.01   1
   3  -2 -15    0.50    0.81   1
   3  -2 -14  266.67    5.88   1
   3  -2 -13  160.02    6.07   1
   3  -2 -12    1.30    1.30   1
   3  -2 -11    0.50    1.11   1
   3  -2  -9   49.28    3.65   1
   3  -2  -8   36.12    1.56   1
   3  -2  -7    9.80    0.88   1
   3  -2  -6    4.49    1.02   1
   3  -2  -5 1099.59   35.15   1
   3  -2  -4   80.10    3.40   1
   3  -2  -3   18.23    1.54   1
   3  -2  -2 1104.90   24.60   1
   3  -2  -1  294.47    7.21   1
   3  -2   0  646.68   12.72   1
   3  -2   1  126.34    3.37   1
   3  -2   2    0.79    0.61   1
   3  -2   3 1751.42   30.97   1
   3  -2   4   45.16    1.88   1
   3  -2   5  178.49    4.54   1
   3  -2   6    0.90    0.61   1
   3  -2   7  236.54    5.23   1
   3  -2   8   43.43    1.98   1
   3  -2   9   46.38    2.18   1
   3  -2  10   34.93    2.13   1
   3  -2  11  231.34    6.08   1
   3  -2  12  108.37    3.75   1
   3  -2  13    1.39    0.99   1
   3  -2  15   85.38    3.70   1
   3  -2  16    7.29    2.59   1
   3  -2  17  148.60    7.56   1
   3  -2  18   -2.50    2.09   1
   3  -2  19   55.95    4.94   1
   3  -2  20   -3.50    2.21   1
   3  -2  21   72.59    5.96   1
   3  -2  22   46.24    5.03   1
   3  -2  23    4.80    2.01   1
   3  -2  24    1.49    1.90   1
   3  -2  25   26.73    4.65   1
   3  -2  26   50.98    5.85   1
   3  -2  27    3.69    2.11   1
   3  -2  28   -0.10    1.82   1
   3  -2  29    5.02    3.23   1
   3  -2  32   -0.30    2.61   1
   3  -2  33    1.49    2.78   1
   3  -2  36   -0.30    2.92   1
   3  -1 -40    0.50    1.31   1
   3  -1 -39    3.39    1.58   1
   3  -1 -38    2.10    1.71   1
   3  -1 -36   56.55    7.67   1
   3  -1 -35    8.88    4.29   1
   3  -1 -34   19.18    5.08   1
   3  -1 -32  115.56    5.81   1
   3  -1 -31   -1.21    1.72   1
   3  -1 -30    0.30    1.61   1
   3  -1 -29    4.58    2.48   1
   3  -1 -28    2.50    1.71   1
   3  -1 -27  135.49    5.35   1
   3  -1 -26   51.55    3.45   1
   3  -1 -25  269.29   10.17   1
   3  -1 -24  301.37    8.33   1
   3  -1 -23   34.34    2.23   1
   3  -1 -22  121.44    3.53   1
   3  -1 -21    1.99    1.30   1
   3  -1 -20   43.82    2.25   1
   3  -1 -19    0.30    0.90   1
   3  -1 -18  531.30   10.14   1
   3  -1 -17  577.44   14.90   1
   3  -1 -16   51.27    3.29   1
   3  -1 -15  389.67   13.42   1
   3  -1 -14  459.67    9.00   1
   3  -1 -13    9.30    1.22   1
   3  -1 -12  122.99    3.55   1
   3  -1 -11   82.08    2.72   1
   3  -1 -10  645.67   11.18   1
   3  -1  -9   75.69    2.44   1
   3  -1  -8   39.44    1.76   1
   3  -1  -7  185.50    5.99   1
   3  -1  -6 3614.41   80.56   1
   3  -1  -5  258.24    5.14   1
   3  -1  -4   50.27    1.70   1
   3  -1  -3 2693.61   49.82   1
   3  -1  -2    6.81    1.10   1
   3  -1  -1   67.08    3.28   1
   3  -1   0  111.94    2.96   1
   3  -1   1   95.84    2.55   1
   3  -1   2  619.01   13.44   1
   3  -1   3 1460.00   27.51   1
   3  -1   4   29.81    1.86   1
   3  -1   5  239.32    5.88   1
   3  -1   6  276.22    8.31   1
   3  -1   7  183.06    6.49   1
   3  -1   8  148.11    5.84   1
   3  -1   9   71.23    2.87   1
   3  -1  10   10.63    1.30   1
   3  -1  11    5.20    2.19   1
   3  -1  12   -0.79    0.89   1
   3  -1  13  280.56    8.04   1
   3  -1  14    2.89    1.29   1
   3  -1  15    7.51    1.59   1
   3  -1  16   37.58    2.45   1
   3  -1  17   38.07    2.84   1
   3  -1  18    1.30    2.19   1
   3  -1  19   96.24    4.32   1
   3  -1  20  347.08    8.94   1
   3  -1  21   17.39    3.92   1
   3  -1  22  131.56    7.57   1
   3  -1  23   35.05    4.74   1
   3  -1  24   -0.90    1.71   1
   3  -1  25    1.00    1.70   1
   3  -1  26    9.42    2.21   1
   3  -1  27    7.67    3.49   1
   3  -1  28    1.10    1.70   1
   3  -1  29    2.40    1.89   1
   3  -1  30   11.49    4.07   1
   3  -1  31   -3.10    2.39   1
   3  -1  32    3.20    2.11   1
   3  -1  33   -1.59    2.90   1
   3  -1  37    3.69    3.30   1
   3  -1  38    1.10    1.81   1
   3   0 -40   11.63    4.09   1
   3   0 -38   -1.59    1.39   1
   3   0 -36    0.90    1.60   1
   3   0 -34    2.79    2.00   1
   3   0 -32    7.08    1.92   1
   3   0 -30   65.93    7.15   1
   3   0 -28    3.69    1.80   1
   3   0 -26  136.89    8.19   1
   3   0 -24    1.80    2.09   1
   3   0 -22    9.49    2.28   1
   3   0 -20  264.71    8.79   1
   3   0 -18   62.88    3.81   1
   3   0 -16  387.70    7.88   1
   3   0 -14 2811.12   42.42   1
   3   0 -12 3724.66   79.34   1
   3   0 -10 2778.34   43.22   1
   3   0  -8 2655.34   44.32   1
   3   0  -6  584.19   10.63   1
   3   0  -4 1744.73   30.07   1
   3   0  -2 4610.41   84.20   1
   3   0   0  935.14   16.51   1
   3   0   2 1672.81   49.08   1
   3   0   4    1.30    0.71   1
   3   0   6 2104.06   35.78   1
   3   0   8  305.55    6.29   1
   3   0  10 1907.94   36.69   1
   3   0  14   29.05    2.80   1
   3   0  16   44.22    2.66   1
   3   0  18  148.11    5.11   1
   3   0  20    7.67    1.77   1
   3   0  22    8.29    1.90   1
   3   0  24   84.27    4.04   1
   3   0  26    0.71    2.10   1
   3   0  28   73.10    4.28   1
   3   0  30   68.39    6.62   1
   3   0  32   -0.71    1.71   1
   3   0  36   -1.69    2.39   1
   3   0  38    0.90    1.10   1
   4  -5 -22   -0.30    1.21   1
   4  -5 -21    0.50    0.60   1
   4  -5 -20   -0.20    0.60   1
   4  -5 -19   -0.20    0.31   1
   4  -5 -15    0.71    0.71   1
   4  -5 -14    1.00    0.90   1
   4  -5   2    0.00    1.00   1
   4  -5   4    0.30    0.70   1
   4  -5   5    0.20    0.40   1
   4  -5   6    0.71    0.60   1
   4  -5   7    0.50    0.50   1
   4  -5   8    0.79    0.61   1
   4  -5   9    0.30    0.41   1
   4  -5  10    0.30    0.51   1
   4  -5  11    0.20    0.50   1
   4  -5  12    0.79    0.89   1
   4  -5  13   -0.10    0.71   1
   4  -5  14    0.79    0.89   1
   4  -5  15   -0.20    0.50   1
   4  -5  16    0.10    0.61   1
   4  -5  17    0.30    0.70   1
   4  -5  18    0.90    0.80   1
   4  -5  21    0.59    0.89   1
   4  -5  22   -0.10    0.61   1
   4  -4 -32    0.90    1.31   1
   4  -4 -31    0.00    1.00   1
   4  -4 -30   -0.20    1.01   1
   4  -4 -29    0.20    1.01   1
   4  -4 -28    1.10    1.20   1
   4  -4 -27    0.40    1.10   1
   4  -4 -26    3.80    1.79   1
   4  -4 -24    1.10    2.31   1
   4  -4 -23    1.90    2.82   1
   4  -4 -22    4.00    2.92   1
   4  -4 -21   -0.79    0.89   1
   4  -4 -20   -0.10    0.91   1
   4  -4 -19   -0.20    0.91   1
   4  -4 -18    9.92    1.89   1
   4  -4 -17    0.40    0.50   1
   4  -4 -16    1.10    0.69   1
   4  -4 -15    1.39    0.90   1
   4  -4 -14    4.88    0.80   1
   4  -4 -13    0.40    0.40   1
   4  -4 -12    0.20    0.40   1
   4  -4 -11    2.10    0.49   1
   4  -4 -10    9.49    0.92   1
   4  -4  -9    8.82    0.77   1
   4  -4  -8    1.10    0.61   1
   4  -4  -7   50.84    1.57   1
   4  -4  -6   10.63    0.98   1
   4  -4  -5    0.20    0.60   1
   4  -4  -4    7.29    0.92   1
   4  -4  -3   21.07    1.10   1
   4  -4  -2   11.63    0.89   1
   4  -4  -1    3.88    1.10   1
   4  -4   0    0.59    1.00   1
   4  -4   1    0.71    1.21   1
   4  -4   2    0.50    0.91   1
   4  -4   3    1.39    1.09   1
   4  -4   5   -0.10    1.01   1
   4  -4   6    2.59    1.51   1
   4  -4   7   -0.40    0.89   1
   4  -4   8    3.80    1.91   1
   4  -4   9    0.20    1.31   1
   4  -4  10   -0.20    1.51   1
   4  -4  11    8.58    2.81   1
   4  -4  12    0.71    1.61   1
   4  -4  13    1.59    1.59   1
   4  -4  14   12.18    2.58   1
   4  -4  15    2.69    1.90   1
   4  -4  17   -0.50    1.11   1
   4  -4  18    5.62    1.61   1
   4  -4  19   -0.10    1.32   1
   4  -4  20   -0.71    1.11   1
   4  -4  21    0.71    1.01   1
   4  -4  22   -0.30    1.00   1
   4  -4  23    0.30    1.00   1
   4  -4  24    0.40    0.89   1
   4  -4  25    0.71    1.21   1
   4  -4  26    0.59    1.00   1
   4  -4  28    0.71    1.11   1
   4  -3 -38   -0.79    0.89   1
   4  -3 -37   15.13    2.02   1
   4  -3 -36    0.10    1.32   1
   4  -3 -35    1.49    2.00   1
   4  -3 -34   -0.71    1.71   1
   4  -3 -32    2.79    3.11   1
   4  -3 -31   18.32    4.37   1
   4  -3 -30    6.50    3.82   1
   4  -3 -28    7.40    2.72   1
   4  -3 -27    3.80    1.91   1
   4  -3 -26    2.40    1.89   1
   4  -3 -25    2.79    1.80   1
   4  -3 -24   32.95    3.10   1
   4  -3 -23   10.69    2.03   1
   4  -3 -22    9.00    1.20   1
   4  -3 -21   -0.10    1.01   1
   4  -3 -20   13.69    1.33   1
   4  -3 -19    9.42    2.52   1
   4  -3 -18   77.62    3.35   1
   4  -3 -17  172.13    8.66   1
   4  -3 -16    4.08    2.71   1
   4  -3 -15  293.44   12.68   1
   4  -3 -12    1.90    1.49   1
   4  -3 -11   19.98    2.06   1
   4  -3 -10   12.11    1.67   1
   4  -3  -7   -0.59    0.80   1
   4  -3  -6   20.88    1.28   1
   4  -3  -5  153.26    4.21   1
   4  -3  -4   19.54    1.33   1
   4  -3  -3   71.91    2.37   1
   4  -3  -2    3.31    1.20   1
   4  -3  -1  156.50    7.26   1
   4  -3   0   30.91    1.67   1
   4  -3   1   59.44    2.16   1
   4  -3   2   29.92    2.52   1
   4  -3   3   20.43    1.27   1
   4  -3   4   17.64    1.26   1
   4  -3   5  331.60   10.93   1
   4  -3   6  162.05    5.60   1
   4  -3   7   77.79    2.82   1
   4  -3   8    7.90    1.01   1
   4  -3   9   72.76    2.90   1
   4  -3  11    0.59    0.60   1
   4  -3  12   -0.50    1.31   1
   4  -3  13   36.12    3.73   1
   4  -3  14    8.29    2.88   1
   4  -3  15   -0.50    1.80   1
   4  -3  16   -0.40    1.89   1
   4  -3  17    0.59    1.99   1
   4  -3  18   -2.31    1.70   1
   4  -3  19    2.50    2.09   1
   4  -3  20    2.50    2.40   1
   4  -3  21   -0.59    1.89   1
   4  -3  22    0.20    1.51   1
   4  -3  23   -1.69    1.51   1
   4  -3  24    0.40    1.50   1
   4  -3  25    4.41    1.81   1
   4  -3  26    2.79    2.71   1
   4  -3  27    1.99    1.89   1
   4  -3  28    2.79    1.90   1
   4  -3  29   10.82    2.43   1
   4  -3  30    0.30    2.31   1
   4  -3  31    1.39    2.19   1
   4  -3  32    0.30    1.51   1
   4  -2 -40    0.90    1.31   1
   4  -2 -37   23.33    5.51   1
   4  -2 -36   -0.10    3.44   1
   4  -2 -35   13.40    4.90   1
   4  -2 -34    4.00    2.00   1
   4  -2 -33    3.69    2.00   1
   4  -2 -32    0.30    1.51   1
   4  -2 -31    0.71    1.51   1
   4  -2 -30    9.18    2.00   1
   4  -2 -29   -0.90    1.71   1
   4  -2 -28   23.43    2.61   1
   4  -2 -27    3.69    1.80   1
   4  -2 -26    6.30    1.91   1
   4  -2 -25   21.72    2.14   1
   4  -2 -24  183.33    6.23   1
   4  -2 -23   97.61    3.36   1
   4  -2 -22    4.80    1.18   1
   4  -2 -21    5.62    1.28   1
   4  -2 -20    4.08    1.41   1
   4  -2 -19    0.30    1.10   1
   4  -2 -18   44.76    2.27   1
   4  -2 -17    2.89    1.19   1
   4  -2 -16   38.94    2.37   1
   4  -2 -15  197.68    6.75   1
   4  -2 -14   93.90    4.26   1
   4  -2 -13  139.24    5.66   1
   4  -2 -12   -0.20    1.11   1
   4  -2 -11   30.91    2.45   1
   4  -2 -10   12.53    1.13   1
   4  -2  -9  540.56   14.88   1
   4  -2  -8  252.81    6.36   1
   4  -2  -7  201.64    4.83   1
   4  -2  -5  103.02    3.25   1
   4  -2  -4   95.06    5.27   1
   4  -2  -3   44.36    2.53   1
   4  -2  -1 3556.93   93.04   1
   4  -2   0 2072.07   61.91   1
   4  -2   1  710.22   16.52   1
   4  -2   2  387.70    7.48   1
   4  -2   3   10.50    1.43   1
   4  -2   4    9.67    1.93   1
   4  -2   5  538.24   11.14   1
   4  -2   6   -0.30    1.61   1
   4  -2   7  145.68    6.52   1
   4  -2   8   62.41    2.69   1
   4  -2   9   65.77    2.76   1
   4  -2  10   23.43    2.03   1
   4  -2  11   27.77    3.06   1
   4  -2  12    5.29    1.38   1
   4  -2  13    0.30    1.00   1
   4  -2  14   14.36    1.82   1
   4  -2  15   15.92    2.47   1
   4  -2  16    1.00    1.50   1
   4  -2  17    4.49    1.70   1
   4  -2  18   33.52    2.66   1
   4  -2  19   -1.49    1.10   1
   4  -2  20   82.45    6.36   1
   4  -2  21    6.00    3.18   1
   4  -2  22    1.69    2.60   1
   4  -2  23  124.99    7.83   1
   4  -2  24    0.90    2.81   1
   4  -2  25    1.99    2.00   1
   4  -2  26    3.88    2.01   1
   4  -2  27   -0.79    1.80   1
   4  -2  28   -1.00    2.50   1
   4  -2  29    1.39    2.90   1
   4  -2  30    0.20    1.71   1
   4  -2  34    4.49    3.39   1
   4  -1 -42    1.90    1.90   1
   4  -1 -41    2.10    1.91   1
   4  -1 -40    1.80    2.09   1
   4  -1 -39    2.19    1.81   1
   4  -1 -38   -1.21    3.72   1
   4  -1 -35   11.22    4.22   1
   4  -1 -34    5.81    2.02   1
   4  -1 -33   19.62    2.57   1
   4  -1 -32   49.98    3.54   1
   4  -1 -31    4.20    1.80   1
   4  -1 -30    1.59    1.49   1
   4  -1 -29    0.10    1.72   1
   4  -1 -28   10.69    2.03   1
   4  -1 -27   17.39    1.67   1
   4  -1 -26   19.36    1.76   1
   4  -1 -25   82.81    3.64   1
   4  -1 -24  325.44    7.58   1
   4  -1 -23   28.09    2.44   1
   4  -1 -22  440.58   13.01   1
   4  -1 -21   51.98    2.74   1
   4  -1 -20   17.14    3.06   1
   4  -1 -19   26.52    1.96   1
   4  -1 -18   26.11    2.04   1
   4  -1 -17   50.27    2.55   1
   4  -1 -16  622.50   16.47   1
   4  -1 -15   92.35    4.42   1
   4  -1 -14  696.96   12.14   1
   4  -1 -13 1257.41   29.08   1
   4  -1 -12  965.34   31.07   1
   4  -1 -11  313.64    6.38   1
   4  -1 -10   23.43    2.03   1
   4  -1  -9   51.84    2.16   1
   4  -1  -8   86.49    2.79   1
   4  -1  -7   13.99    1.57   1
   4  -1  -6    0.59    1.00   1
   4  -1  -5   94.87    2.73   1
   4  -1  -4  167.96    4.41   1
   4  -1  -3 2256.25   49.40   1
   4  -1  -2 2860.11   50.27   1
   4  -1  -1  151.78    3.94   1
   4  -1   0    2.31    0.79   1
   4  -1   1  536.85   12.98   1
   4  -1   2  265.04    6.19   1
   4  -1   3    9.00    1.38   1
   4  -1   4 1037.48   23.84   1
   4  -1   5  121.00    3.52   1
   4  -1   6   61.62    2.67   1
   4  -1   7  588.06   13.58   1
   4  -1   8  241.18    5.90   1
   4  -1   9   -0.71    1.01   1
   4  -1  10  158.26    4.53   1
   4  -1  11   10.69    1.50   1
   4  -1  12    1.69    0.99   1
   4  -1  13   79.57    5.17   1
   4  -1  14  286.96    7.45   1
   4  -1  15   -1.99    1.18   1
   4  -1  16  153.26    5.20   1
   4  -1  17    7.51    1.92   1
   4  -1  18   43.30    3.16   1
   4  -1  19    4.08    1.70   1
   4  -1  20   68.56    5.46   1
   4  -1  21   18.40    2.57   1
   4  -1  22   11.83    2.48   1
   4  -1  23   22.18    2.73   1
   4  -1  24   11.70    3.83   1
   4  -1  25    4.88    2.78   1
   4  -1  26   12.53    2.41   1
   4  -1  27   11.42    2.30   1
   4  -1  28    5.81    2.22   1
   4  -1  29    0.59    2.88   1
   4  -1  30    6.92    2.31   1
   4  -1  31    1.80    1.80   1
   4  -1  32    0.20    2.72   1
   4  -1  33    1.39    2.38   1
   4  -1  35    0.30    2.41   1
   4  -1  37    3.10    2.01   1
   4   0 -40   -1.80    3.48   1
   4   0 -38   -0.40    1.59   1
   4   0 -36   42.25    3.64   1
   4   0 -34    9.00    2.40   1
   4   0 -32   54.76    3.55   1
   4   0 -30   63.52    4.62   1
   4   0 -28  160.78    5.83   1
   4   0 -26   85.56    3.70   1
   4   0 -24   76.91    3.51   1
   4   0 -22  176.89    5.05   1
   4   0 -20 1016.97   17.86   1
   4   0 -18 1853.30   41.33   1
   4   0 -16  537.78   10.20   1
   4   0 -14  812.82   14.26   1
   4   0 -12  867.89   20.62   1
   4   0 -10 2339.66   61.91   1
   4   0  -8  118.16    3.26   1
   4   0  -6    3.20    0.79   1
   4   0  -4   75.00    2.42   1
   4   0  -2  313.64    6.73   1
   4   0   0   54.32    2.06   1
   4   0   2    0.30    0.61   1
   4   0   4  838.68   25.48   1
   4   0   6  121.44    3.53   1
   4   0   8 2244.86   37.90   1
   4   0  10    1.10    1.30   1
   4   0  12  629.01   17.05   1
   4   0  14   51.27    4.58   1
   4   0  16    7.62    1.60   1
   4   0  18  173.45    5.79   1
   4   0  20   67.08    3.77   1
   4   0  22  182.52    8.92   1
   4   0  24    1.10    1.60   1
   4   0  26    0.20    1.51   1
   4   0  28    2.31    1.79   1
   4   0  30    2.19    1.81   1
   4   0  32    1.69    2.78   1
   4   0  34    0.40    1.89   1
   5  -5 -26    0.10    0.40   1
   5  -5 -25    0.20    0.40   1
   5  -5 -24    0.40    0.40   1
   5  -5 -23   -0.20    0.31   1
   5  -5 -22    0.20    0.40   1
   5  -5 -17    0.00    1.00   1
   5  -5 -16    0.79    0.89   1
   5  -5   0    0.10    0.61   1
   5  -5   1    1.39    0.71   1
   5  -5   2    1.10    0.61   1
   5  -5   4   -0.30    0.41   1
   5  -5   5   -1.21    1.21   1
   5  -5   6    0.59    0.69   1
   5  -5   7   -0.50    0.91   1
   5  -5   8   -0.10    0.40   1
   5  -5   9   -0.20    0.50   1
   5  -5  11    0.20    0.60   1
   5  -5  12   -0.10    0.61   1
   5  -5  19   -0.20    0.91   1
   5  -5  20    0.40    0.79   1
   5  -4 -33    0.71    0.81   1
   5  -4 -32    0.20    0.80   1
   5  -4 -31    0.10    0.71   1
   5  -4 -30   -1.00    0.90   1
   5  -4 -29    0.79    1.00   1
   5  -4 -28    1.99    1.30   1
   5  -4 -27   -0.20    1.11   1
   5  -4 -26   -0.50    1.11   1
   5  -4 -25    2.99    2.21   1
   5  -4 -24   -0.59    1.29   1
   5  -4 -23    0.20    1.11   1
   5  -4 -22    1.99    1.10   1
   5  -4 -21    0.59    0.29   1
   5  -4 -20   -0.20    0.50   1
   5  -4 -19    0.10    0.61   1
   5  -4 -18    2.31    0.79   1
   5  -4 -17    0.10    0.91   1
   5  -4 -16    0.20    0.50   1
   5  -4 -15    1.99    0.79   1
   5  -4 -14    0.10    0.81   1
   5  -4 -13    1.80    1.10   1
   5  -4 -12   41.09    2.95   1
   5  -4 -11    2.19    0.59   1
   5  -4  -9    1.10    0.50   1
   5  -4  -8   18.49    1.12   1
   5  -4  -7   23.72    1.46   1
   5  -4  -6    7.02    0.90   1
   5  -4  -5    0.10    0.40   1
   5  -4  -4    0.50    0.50   1
   5  -4  -3    2.10    0.70   1
   5  -4  -2   15.76    1.11   1
   5  -4  -1    1.99    1.10   1
   5  -4   0    0.10    0.40   1
   5  -4   1    0.79    1.09   1
   5  -4   2    6.20    1.49   1
   5  -4   3    3.20    1.72   1
   5  -4   4    8.58    1.82   1
   5  -4   5    0.79    1.58   1
   5  -4   6    0.00    1.00   1
   5  -4   7   -0.71    1.11   1
   5  -4   8    1.90    1.49   1
   5  -4   9    0.20    1.31   1
   5  -4  11   -0.30    1.61   1
   5  -4  12   13.76    3.12   1
   5  -4  13    2.40    1.89   1
   5  -4  14    1.00    1.70   1
   5  -4  15    0.10    2.43   1
   5  -4  16    4.20    2.21   1
   5  -4  17    5.52    2.49   1
   5  -4  18    0.50    1.41   1
   5  -4  19    0.40    1.50   1
   5  -4  20   -0.20    0.50   1
   5  -4  21   -0.59    0.69   1
   5  -4  22   -0.30    0.61   1
   5  -4  24    0.10    1.22   1
   5  -4  25   -0.71    0.91   1
   5  -4  26    0.20    1.01   1
   5  -3 -36    4.58    3.21   1
   5  -3 -35   -2.40    2.39   1
   5  -3 -31    3.61    2.89   1
   5  -3 -30    4.08    3.27   1
   5  -3 -27   14.90    4.09   1
   5  -3 -26    3.80    1.60   1
   5  -3 -25    0.00    1.00   1
   5  -3 -24   10.30    1.41   1
   5  -3 -23    1.30    0.89   1
   5  -3 -22    2.89    1.29   1
   5  -3 -21  295.15    8.59   1
   5  -3 -20    0.30    1.00   1
   5  -3 -19   13.18    1.67   1
   5  -3 -18   12.60    1.49   1
   5  -3 -17   14.06    1.57   1
   5  -3 -16    0.90    0.89   1
   5  -3 -15    5.90    1.51   1
   5  -3 -14   15.68    2.06   1
   5  -3 -13   79.39    4.28   1
   5  -3 -12   16.40    1.38   1
   5  -3 -11   27.14    1.67   1
   5  -3 -10    3.39    0.88   1
   5  -3  -9    8.41    1.51   1
   5  -3  -8   18.49    1.98   1
   5  -3  -7   16.48    1.79   1
   5  -3  -6  126.34    6.07   1
   5  -3  -4    2.19    1.18   1
   5  -3  -3  142.80    3.82   1
   5  -3  -2   12.32    1.61   1
   5  -3  -1    8.29    1.38   1
   5  -3   0    0.79    0.61   1
   5  -3   1    2.69    0.89   1
   5  -3   2   13.76    1.26   1
   5  -3   3  341.88    7.03   1
   5  -3   4   20.70    1.82   1
   5  -3   5   57.15    2.42   1
   5  -3   6   -0.59    0.60   1
   5  -3   7   13.40    1.46   1
   5  -3   8   44.22    2.26   1
   5  -3   9   26.11    3.27   1
   5  -3  11    8.58    1.29   1
   5  -3  12    4.58    1.28   1
   5  -3  13    9.30    1.52   1
   5  -3  14    6.81    3.03   1
   5  -3  15    0.50    0.81   1
   5  -3  16    2.19    1.69   1
   5  -3  17    4.00    2.40   1
   5  -3  18    1.21    1.80   1
   5  -3  19    6.92    2.52   1
   5  -3  20    1.49    2.20   1
   5  -3  21   24.60    3.67   1
   5  -3  22    3.69    2.38   1
   5  -3  23    5.02    2.82   1
   5  -3  24    1.59    1.59   1
   5  -3  25    8.58    3.11   1
   5  -3  26    2.99    2.91   1
   5  -3  29    0.30    2.01   1
   5  -3  30   -1.21    1.72   1
   5  -2 -40    2.89    3.09   1
   5  -2 -39    0.30    3.21   1
   5  -2 -35    4.88    1.99   1
   5  -2 -34   14.06    2.92   1
   5  -2 -33   -0.50    2.00   1
   5  -2 -32   11.09    2.20   1
   5  -2 -31    0.00    1.00   1
   5  -2 -30   -0.30    1.41   1
   5  -2 -29   -0.20    1.31   1
   5  -2 -28    0.00    1.00   1
   5  -2 -27   80.64    3.41   1
   5  -2 -26   11.22    1.61   1
   5  -2 -25   54.32    2.95   1
   5  -2 -24  155.00    4.98   1
   5  -2 -23    2.69    1.80   1
   5  -2 -22   41.99    3.50   1
   5  -2 -21   52.13    2.74   1
   5  -2 -20   12.11    1.67   1
   5  -2 -19   31.92    2.15   1
   5  -2 -18    0.79    1.19   1
   5  -2 -17  544.76   16.34   1
   5  -2 -16   64.96    3.06   1
   5  -2 -15  701.72   19.60   1
   5  -2 -14   71.23    4.56   1
   5  -2 -13  183.06    4.87   1
   5  -2 -12   53.14    2.33   1
   5  -2 -11    1.30    0.89   1
   5  -2 -10   96.04    4.51   1
   5  -2  -9    2.79    1.30   1
   5  -2  -8    1.59    1.79   1
   5  -2  -7  384.94    9.03   1
   5  -2  -6  171.61    4.98   1
   5  -2  -5    7.62    1.10   1
   5  -2  -4  210.83    8.13   1
   5  -2  -3  181.44    7.00   1
   5  -2  -2    1.00    1.00   1
   5  -2  -1    0.30    0.80   1
   5  -2   0   17.22    1.83   1
   5  -2   1   22.18    1.98   1
   5  -2   2  106.92    3.31   1
   5  -2   3   83.54    3.84   1
   5  -2   4    3.61    1.10   1
   5  -2   5    2.89    0.99   1
   5  -2   6   89.49    3.22   1
   5  -2   7  268.63    9.51   1
   5  -2   8  432.64   14.14   1
   5  -2   9  387.70    9.45   1
   5  -2  10   13.69    1.92   1
   5  -2  11   72.42    5.62   1
   5  -2  12   77.97    3.53   1
   5  -2  13   29.05    2.26   1
   5  -2  14    2.89    1.29   1
   5  -2  15    3.61    1.41   1
   5  -2  16   43.56    3.17   1
   5  -2  18    3.31    1.60   1
   5  -2  19   24.21    3.94   1
   5  -2  20   25.10    2.71   1
   5  -2  21   43.16    3.42   1
   5  -2  22    1.49    2.59   1
   5  -2  23    2.79    2.71   1
   5  -2  24    0.20    2.02   1
   5  -2  25    2.89    2.48   1
   5  -2  26    0.00    1.00   1
   5  -2  27    2.79    2.00   1
   5  -2  28    3.69    2.11   1
   5  -2  29   -0.50    1.90   1
   5  -2  30   -1.80    2.39   1
   5  -2  31    3.50    2.92   1
   5  -2  32    1.99    2.28   1
   5  -2  33    0.00    1.00   1
   5  -1 -42    4.49    4.58   1
   5  -1 -41    4.00    4.32   1
   5  -1 -38   -0.10    3.24   1
   5  -1 -37    2.50    3.51   1
   5  -1 -35    3.69    2.11   1
   5  -1 -34   10.50    2.27   1
   5  -1 -33    7.67    2.11   1
   5  -1 -32    9.49    2.77   1
   5  -1 -31   -0.71    1.61   1
   5  -1 -30   65.77    3.24   1
   5  -1 -29   76.74    3.33   1
   5  -1 -28  134.10    4.86   1
   5  -1 -27   14.21    2.11   1
   5  -1 -26    1.39    1.20   1
   5  -1 -24   12.82    3.08   1
   5  -1 -23    1.39    1.70   1
   5  -1 -22   42.12    2.47   1
   5  -1 -21   68.06    3.13   1
   5  -1 -20   -0.71    1.21   1
   5  -1 -19  256.96    6.41   1
   5  -1 -18   83.54    3.29   1
   5  -1 -17   32.95    3.21   1
   5  -1 -16   88.36    3.38   1
   5  -1 -15    4.28    1.90   1
   5  -1 -14  266.34    9.79   1
   5  -1 -13  347.82   10.44   1
   5  -1 -12   62.88    3.96   1
   5  -1 -11  277.22    8.66   1
   5  -1  -9    0.59    0.89   1
   5  -1  -8  120.56    4.83   1
   5  -1  -7   74.82    3.63   1
   5  -1  -6   47.75    3.04   1
   5  -1  -4    2.59    1.38   1
   5  -1  -3    2.19    1.39   1
   5  -1  -2 1761.48   36.09   1
   5  -1  -1   25.00    1.60   1
   5  -1   0  364.05   12.97   1
   5  -1   1   68.06    3.46   1
   5  -1   2  732.78   12.99   1
   5  -1   5   28.62    3.10   1
   5  -1   6  599.27   12.24   1
   5  -1   7    4.08    1.62   1
   5  -1   8   39.19    2.25   1
   5  -1   9  132.02    4.37   1
   5  -1  10    8.70    2.30   1
   5  -1  11  426.84   10.74   1
   5  -1  12  119.25    4.59   1
   5  -1  13   12.89    1.79   1
   5  -1  14    5.02    1.52   1
   5  -1  16   35.05    2.96   1
   5  -1  17   25.00    2.60   1
   5  -1  18   10.50    2.01   1
   5  -1  19   33.76    2.90   1
   5  -1  20   18.06    2.38   1
   5  -1  21   14.36    2.50   1
   5  -1  22    3.88    2.60   1
   5  -1  23    4.41    1.89   1
   5  -1  24    1.00    1.60   1
   5  -1  25   -0.79    1.50   1
   5  -1  26    2.69    2.39   1
   5  -1  27   -0.10    2.33   1
   5  -1  28    7.67    2.22   1
   5  -1  29   10.37    2.32   1
   5  -1  30    5.62    2.18   1
   5  -1  31    0.59    2.19   1
   5  -1  32    3.80    2.61   1
   5  -1  33    0.20    1.51   1
   5  -1  34    2.19    2.19   1
   5   0 -42   -0.20    1.31   1
   5   0 -40    0.20    1.41   1
   5   0 -38   -0.20    1.31   1
   5   0 -36  113.85    5.98   1
   5   0 -34   36.12    3.73   1
   5   0 -32  109.41    5.02   1
   5   0 -30    0.59    1.59   1
   5   0 -28    1.99    1.30   1
   5   0 -26  266.67    7.19   1
   5   0 -24  400.80    8.81   1
   5   0 -22   20.61    2.81   1
   5   0 -20   62.25    2.84   1
   5   0 -18    1.10    1.09   1
   5   0 -16  522.58   10.52   1
   5   0 -14  162.82    6.64   1
   5   0 -12   28.30    1.81   1
   5   0  -8   95.06    3.12   1
   5   0  -4  427.66    9.51   1
   5   0  -2  140.42    4.03   1
   5   0   2  658.44   16.42   1
   5   0   4  738.75   22.83   1
   5   0   8  227.10    5.73   1
   5   0  10    1.90    1.10   1
   5   0  12   97.22    3.94   1
   5   0  14   71.74    3.39   1
   5   0  16  106.50    4.54   1
   5   0  18    1.39    1.49   1
   5   0  20   27.56    2.73   1
   5   0  22    2.19    1.69   1
   5   0  24   25.81    3.96   1
   5   0  26   16.48    2.68   1
   5   0  28    7.62    2.21   1
   5   0  30    2.69    2.30   1
   5   0  32   -1.10    1.20   1
   5   0  36   -0.79    1.30   1
   6  -5 -21   -0.10    0.71   1
   6  -5 -20   -0.10    0.61   1
   6  -5 -19   -0.10    0.51   1
   6  -5 -18   -0.30    0.61   1
   6  -5 -17    0.10    0.51   1
   6  -5   1   -0.20    0.40   1
   6  -5   2   -0.20    0.50   1
   6  -5   3    0.71    0.81   1
   6  -5   4    0.79    1.09   1
   6  -5   5    0.50    1.31   1
   6  -5   7    1.30    1.09   1
   6  -5   8    1.39    1.09   1
   6  -5   9    0.59    0.60   1
   6  -5  10   -0.10    0.51   1
   6  -5  11   -0.40    0.50   1
   6  -5  13    0.30    0.70   1
   6  -5  14    0.30    1.00   1
   6  -5  15    0.79    0.89   1
   6  -4 -33   -0.40    0.79   1
   6  -4 -32   -0.90    1.01   1
   6  -4 -31    1.69    1.30   1
   6  -4 -30    0.71    1.21   1
   6  -4 -29    0.50    1.41   1
   6  -4 -28    1.90    1.30   1
   6  -4 -27   -0.79    1.58   1
   6  -4 -26    1.00    1.10   1
   6  -4 -25   -0.20    1.31   1
   6  -4 -24    0.71    1.21   1
   6  -4 -23    6.00    0.78   1
   6  -4 -22    0.40    1.10   1
   6  -4 -21    0.79    0.69   1
   6  -4 -20    4.28    1.49   1
   6  -4 -19    0.59    0.80   1
   6  -4 -18    2.31    1.00   1
   6  -4 -17    0.20    0.70   1
   6  -4 -16    1.10    1.09   1
   6  -4 -15    1.39    1.09   1
   6  -4 -14   19.36    2.02   1
   6  -4 -13    0.79    0.61   1
   6  -4 -12    0.79    0.80   1
   6  -4 -11   -0.30    0.90   1
   6  -4 -10    1.69    1.09   1
   6  -4  -9    0.00    1.00   1
   6  -4  -8    1.69    0.70   1
   6  -4  -7    5.81    1.01   1
   6  -4  -6    0.90    0.80   1
   6  -4  -5   -0.10    0.61   1
   6  -4  -4   -0.20    0.50   1
   6  -4  -3   -0.20    0.60   1
   6  -4  -2    1.10    1.01   1
   6  -4  -1   10.18    1.02   1
   6  -4   1   10.11    2.23   1
   6  -4   2    3.20    0.72   1
   6  -4   3   -1.21    1.21   1
   6  -4   4    1.10    0.50   1
   6  -4   5    0.20    1.31   1
   6  -4   6   -1.10    1.20   1
   6  -4   8    4.41    1.89   1
   6  -4   9    0.79    1.50   1
   6  -4  10    4.49    2.20   1
   6  -4  11    2.40    1.80   1
   6  -4  12    1.00    1.60   1
   6  -4  13    2.31    1.70   1
   6  -4  14   -0.40    2.39   1
   6  -4  15    2.40    1.89   1
   6  -4  16    0.90    1.80   1
   6  -4  17   -0.40    1.59   1
   6  -4  18   -0.10    1.32   1
   6  -4  19   -1.49    1.20   1
   6  -4  20    0.50    1.51   1
   6  -4  22   -0.40    0.59   1
   6  -4  23   -0.59    0.69   1
   6  -3 -35    3.20    3.51   1
   6  -3 -34   -1.10    2.60   1
   6  -3 -33    2.10    1.60   1
   6  -3 -32    2.69    1.61   1
   6  -3 -31    1.21    1.72   1
   6  -3 -30    1.30    1.80   1
   6  -3 -29    6.71    1.50   1
   6  -3 -28   -0.59    1.19   1
   6  -3 -27    9.30    1.71   1
   6  -3 -26    7.51    1.48   1
   6  -3 -25   -2.50    1.39   1
   6  -3 -24   48.44    3.34   1
   6  -3 -23    7.62    2.48   1
   6  -3 -22    5.29    1.52   1
   6  -3 -21   13.03    2.53   1
   6  -3 -20    1.00    1.40   1
   6  -3 -19    5.02    1.21   1
   6  -3 -18    1.39    0.99   1
   6  -3 -17    3.61    1.60   1
   6  -3 -16    8.01    1.98   1
   6  -3 -15   11.63    2.18   1
   6  -3 -14   25.00    2.40   1
   6  -3 -13   -0.30    1.21   1
   6  -3 -12   -0.10    1.01   1
   6  -3 -11    3.10    0.92   1
   6  -3  -9    5.90    1.70   1
   6  -3  -8   28.62    2.67   1
   6  -3  -7   50.27    3.40   1
   6  -3  -6    2.69    1.31   1
   6  -3  -5   22.28    2.08   1
   6  -3  -4    4.49    1.31   1
   6  -3  -3  140.90    5.93   1
   6  -3  -2  148.60    7.56   1
   6  -3  -1  333.43    8.76   1
   6  -3   2   54.76    3.85   1
   6  -3   3   -2.19    1.51   1
   6  -3   5   61.78    4.87   1
   6  -3   6   -2.79    1.80   1
   6  -3   7    0.30    0.80   1
   6  -3   8   48.86    2.80   1
   6  -3   9    1.59    1.69   1
   6  -3  10    1.59    1.08   1
   6  -3  11    1.69    0.99   1
   6  -3  12    0.50    1.80   1
   6  -3  13    3.61    1.41   1
   6  -3  14    9.12    1.81   1
   6  -3  15    3.61    1.52   1
   6  -3  16    0.00    1.00   1
   6  -3  17    3.61    1.52   1
   6  -3  18   -0.30    0.90   1
   6  -3  19   22.66    4.00   1
   6  -3  20   -1.10    2.31   1
   6  -3  21    2.40    2.51   1
   6  -3  22    3.20    2.79   1
   6  -3  26    3.20    2.61   1
   6  -3  27   -1.90    1.79   1
   6  -2 -39    0.40    1.50   1
   6  -2 -38    2.50    1.71   1
   6  -2 -37    6.00    2.40   1
   6  -2 -36   -0.30    1.61   1
   6  -2 -35    0.00    1.00   1
   6  -2 -34   -0.90    1.50   1
   6  -2 -33   25.91    3.46   1
   6  -2 -32   -2.31    1.79   1
   6  -2 -31   32.72    2.40   1
   6  -2 -30   20.70    2.09   1
   6  -2 -29    0.40    1.10   1
   6  -2 -28   -0.71    1.11   1
   6  -2 -27   34.46    3.52   1
   6  -2 -26   -0.59    1.09   1
   6  -2 -25    3.69    2.61   1
   6  -2 -24   56.55    3.01   1
   6  -2 -23    7.40    1.69   1
   6  -2 -22    1.21    1.30   1
   6  -2 -21   14.82    1.77   1
   6  -2 -20    0.50    1.21   1
   6  -2 -18  193.49    5.56   1
   6  -2 -17  257.92    9.31   1
   6  -2 -16  338.56   11.04   1
   6  -2 -15   86.30    5.20   1
   6  -2 -14  398.00   12.37   1
   6  -2 -13   40.07    3.67   1
   6  -2 -12   -0.40    1.00   1
   6  -2 -11    4.28    1.61   1
   6  -2 -10   49.84    3.53   1
   6  -2  -9  234.70   11.03   1
   6  -2  -8   21.07    2.39   1
   6  -2  -5   69.72    5.68   1
   6  -2  -4  132.71    5.30   1
   6  -2  -3   60.37    3.26   1
   6  -2  -2   45.83    3.38   1
   6  -2   2    2.69    1.21   1
   6  -2   3    4.49    1.31   1
   6  -2   4   16.00    2.08   1
   6  -2   5  617.52   17.40   1
   6  -2   6  145.68    8.21   1
   6  -2   8  110.67    4.00   1
   6  -2   9    0.00    1.00   1
   6  -2  10    2.89    1.29   1
   6  -2  11   10.89    2.31   1
   6  -2  12    0.30    1.90   1
   6  -2  13   94.67    4.09   1
   6  -2  14    1.59    1.99   1
   6  -2  15   10.50    2.01   1
   6  -2  17    0.79    1.69   1
   6  -2  18    2.59    1.51   1
   6  -2  19    5.71    1.72   1
   6  -2  20    0.10    1.32   1
   6  -2  21   -2.19    1.39   1
   6  -2  22   -0.30    1.51   1
   6  -2  23    2.69    1.61   1
   6  -2  24    1.99    2.40   1
   6  -2  25    3.39    2.28   1
   6  -2  26    1.69    2.11   1
   6  -2  27    4.88    2.70   1
   6  -2  28    7.18    2.30   1
   6  -2  29    5.20    1.92   1
   6  -2  30    1.21    1.10   1
   6  -2  31    2.40    1.71   1
   6  -2  32    0.40    1.10   1
   6  -1 -42   -0.40    3.29   1
   6  -1 -41   -0.30    3.52   1
   6  -1 -40    0.90    3.21   1
   6  -1 -38   14.36    2.50   1
   6  -1 -37    4.80    2.01   1
   6  -1 -36   39.44    4.14   1
   6  -1 -35    2.69    1.80   1
   6  -1 -34   13.69    2.37   1
   6  -1 -33    2.79    1.70   1
   6  -1 -32    6.92    1.58   1
   6  -1 -31    3.39    1.58   1
   6  -1 -30    4.00    1.52   1
   6  -1 -29    1.99    1.30   1
   6  -1 -28   13.47    2.57   1
   6  -1 -27   14.82    2.00   1
   6  -1 -26    0.59    1.59   1
   6  -1 -25    1.90    2.01   1
   6  -1 -24   13.99    2.02   1
   6  -1 -23   16.97    2.22   1
   6  -1 -22   42.12    2.60   1
   6  -1 -21    0.90    2.11   1
   6  -1 -20  207.07    5.76   1
   6  -1 -18   74.13    3.27   1
   6  -1 -17   -3.39    1.69   1
   6  -1 -16   -2.59    2.61   1
   6  -1 -15  258.57    9.33   1
   6  -1 -14  667.71   18.60   1
   6  -1 -13   53.29    3.65   1
   6  -1 -10  351.19   12.74   1
   6  -1  -9   43.69    3.31   1
   6  -1  -7  216.38    7.36   1
   6  -1  -6   74.48    4.14   1
   6  -1  -4   52.13    3.47   1
   6  -1  -3   34.57    1.88   1
   6  -1   1   25.50    2.53   1
   6  -1   2  180.10    6.71   1
   6  -1   7  148.35    7.31   1
   6  -1   8   41.86    3.75   1
   6  -1   9    3.80    1.40   1
   6  -1  10   11.83    3.03   1
   6  -1  11   49.98    2.97   1
   6  -1  12    1.10    1.41   1
   6  -1  13   32.15    2.72   1
   6  -1  14    8.82    2.08   1
   6  -1  15   14.06    2.33   1
   6  -1  16   -0.10    1.52   1
   6  -1  17    0.40    1.50   1
   6  -1  18   32.15    2.95   1
   6  -1  19   -1.39    1.30   1
   6  -1  20   13.47    2.28   1
   6  -1  21    0.20    1.81   1
   6  -1  22   29.05    2.91   1
   6  -1  23    0.90    1.60   1
   6  -1  24    5.90    2.62   1
   6  -1  25    1.10    1.70   1
   6  -1  26    1.80    1.80   1
   6  -1  27    3.20    2.40   1
   6  -1  28    1.69    2.39   1
   6  -1  29   -0.71    1.71   1
   6  -1  30    0.20    1.01   1
   6  -1  31   -0.59    0.80   1
   6  -1  32   -1.00    1.60   1
   6  -1  33    1.39    1.39   1
   6  -1  34    1.00    1.60   1
   6   0 -42   16.89    2.38   1
   6   0 -40    1.59    1.99   1
   6   0 -38    8.53    2.39   1
   6   0 -36   -1.10    1.91   1
   6   0 -34    6.50    2.09   1
   6   0 -32    0.00    1.00   1
   6   0 -30    5.02    1.88   1
   6   0 -28   14.36    2.12   1
   6   0 -26   98.01    4.16   1
   6   0 -24  149.57    4.89   1
   6   0 -22  532.69   11.08   1
   6   0 -20   -0.50    1.31   1
   6   0 -18   26.73    1.96   1
   6   0 -16   30.47    2.21   1
   6   0  -6   52.13    3.32   1
   6   0  -4 1324.23   34.93   1
   6   0  -2 3872.57   99.57   1
   6   0   0  290.36   12.27   1
   6   0   6  293.09    9.93   1
   6   0   8   -0.40    1.00   1
   6   0  10  124.99    6.04   1
   6   0  12    0.59    2.19   1
   6   0  14    4.88    1.68   1
   6   0  16   73.27    3.94   1
   6   0  18    6.00    3.18   1
   6   0  20  157.25    6.02   1
   6   0  22    1.39    1.79   1
   6   0  24    9.30    2.38   1
   6   0  26    8.82    2.08   1
   6   0  28    6.81    1.98   1
   6   0  30    1.59    1.49   1
   6   0  32    0.71    1.41   1
   6   0  34    0.00    1.00   1
   7  -5 -25    0.00    1.00   1
   7  -5 -24    0.00    1.00   1
   7  -5 -23   -0.71    0.50   1
   7  -5 -22    0.20    0.40   1
   7  -5 -21    0.00    1.00   1
   7  -5 -20   -0.40    0.40   1
   7  -5   1   -0.50    0.50   1
   7  -5   3   -0.71    0.81   1
   7  -5   5    1.10    1.41   1
   7  -5   6    1.39    1.49   1
   7  -5   7    1.69    1.90   1
   7  -5   8    0.50    0.81   1
   7  -5   9    0.00    1.00   1
   7  -5  16    0.90    0.80   1
   7  -4 -32    0.79    1.09   1
   7  -4 -31    1.10    1.30   1
   7  -4 -30    1.99    1.10   1
   7  -4 -29    0.79    1.00   1
   7  -4 -28    0.59    1.00   1
   7  -4 -27    0.00    1.00   1
   7  -4 -26    2.50    1.30   1
   7  -4 -25    0.40    0.50   1
   7  -4 -24   -0.20    0.91   1
   7  -4 -23   -0.10    0.81   1
   7  -4 -22    0.79    1.39   1
   7  -4 -21    0.30    0.70   1
   7  -4 -20    1.80    0.91   1
   7  -4 -19   -0.30    1.00   1
   7  -4 -18    1.59    1.49   1
   7  -4 -17    2.31    1.61   1
   7  -4 -16   -0.90    0.70   1
   7  -4 -15    2.31    1.92   1
   7  -4 -14    3.61    1.71   1
   7  -4 -13    1.99    1.69   1
   7  -4 -12   -1.10    1.01   1
   7  -4 -11   -0.79    1.39   1
   7  -4 -10    0.50    0.91   1
   7  -4  -9    0.50    0.81   1
   7  -4  -7   -1.10    0.69   1
   7  -4  -6   16.40    1.86   1
   7  -4  -5    0.30    0.90   1
   7  -4  -4   19.98    2.06   1
   7  -4  -3    1.99    1.38   1
   7  -4  -2    0.79    1.09   1
   7  -4  -1    1.80    0.91   1
   7  -4   0   -0.79    0.80   1
   7  -4   1    7.62    1.21   1
   7  -4   2   49.98    4.24   1
   7  -4   3   13.10    1.30   1
   7  -4   4    3.50    1.98   1
   7  -4   5   11.22    2.01   1
   7  -4   6    2.59    1.61   1
   7  -4   7    0.00    1.00   1
   7  -4   8   -0.40    1.20   1
   7  -4  10   11.09    2.73   1
   7  -4  11    1.10    1.41   1
   7  -4  12    1.30    1.80   1
   7  -4  14   -0.59    1.49   1
   7  -4  15    0.71    1.92   1
   7  -4  16    0.71    1.81   1
   7  -4  17    1.39    2.19   1
   7  -4  18    1.30    1.00   1
   7  -4  21    0.79    1.09   1
   7  -4  22    0.00    1.00   1
   7  -4  23    0.50    1.11   1
   7  -3 -37    0.59    1.00   1
   7  -3 -36   -0.20    1.41   1
   7  -3 -35    0.59    1.49   1
   7  -3 -34   -0.90    1.10   1
   7  -3 -33    1.39    1.30   1
   7  -3 -32    1.99    1.10   1
   7  -3 -31    0.40    1.40   1
   7  -3 -30    3.50    2.21   1
   7  -3 -29   -1.00    1.00   1
   7  -3 -28    0.00    1.00   1
   7  -3 -27   16.48    1.87   1
   7  -3 -26    4.80    1.40   1
   7  -3 -25    1.00    1.10   1
   7  -3 -24   14.52    1.83   1
   7  -3 -23   -0.20    1.31   1
   7  -3 -22    1.80    1.29   1
   7  -3 -21    4.58    1.41   1
   7  -3 -20    0.59    1.09   1
   7  -3 -19    0.20    1.61   1
   7  -3 -17    4.28    1.90   1
   7  -3 -16    0.59    1.59   1
   7  -3 -15   15.13    2.80   1
   7  -3 -14   -0.71    1.51   1
   7  -3 -13   51.27    3.87   1
   7  -3 -12    3.10    1.58   1
   7  -3 -11   43.16    3.29   1
   7  -3 -10   31.47    2.81   1
   7  -3  -9    1.59    1.18   1
   7  -3  -8    7.51    1.70   1
   7  -3  -5    2.19    1.18   1
   7  -3  -1   59.29    3.54   1
   7  -3   0    1.30    1.21   1
   7  -3   1   38.69    2.86   1
   7  -3   4   30.91    3.11   1
   7  -3   5   11.83    1.58   1
   7  -3   6   -0.50    1.51   1
   7  -3   7    0.30    1.71   1
   7  -3   8   14.98    1.93   1
   7  -3   9   -0.40    0.89   1
   7  -3  10    1.10    1.30   1
   7  -3  11    9.80    1.69   1
   7  -3  12   -0.20    1.91   1
   7  -3  13    0.50    1.21   1
   7  -3  14    0.50    0.91   1
   7  -3  15    4.00    1.40   1
   7  -3  16    6.71    2.90   1
   7  -3  17   10.50    1.88   1
   7  -3  18    1.30    1.30   1
   7  -3  19    2.31    1.49   1
   7  -3  20    1.59    1.59   1
   7  -3  24    0.40    1.99   1
   7  -3  25    1.39    1.60   1
   7  -3  26   -0.50    1.41   1
   7  -2 -40    0.71    1.51   1
   7  -2 -39    0.20    1.21   1
   7  -2 -38    1.00    1.20   1
   7  -2 -37    1.21    1.50   1
   7  -2 -36    0.10    1.41   1
   7  -2 -35    0.40    1.59   1
   7  -2 -34    1.80    1.29   1
   7  -2 -33    1.30    1.21   1
   7  -2 -32    2.59    1.51   1
   7  -2 -31    1.99    1.30   1
   7  -2 -30    3.69    1.61   1
   7  -2 -29    4.80    1.62   1
   7  -2 -28    2.59    1.51   1
   7  -2 -26    0.00    1.00   1
   7  -2 -25    0.40    1.30   1
   7  -2 -24    1.69    1.51   1
   7  -2 -23   23.72    2.24   1
   7  -2 -22   20.07    2.24   1
   7  -2 -21  131.79    6.43   1
   7  -2 -20   16.00    2.24   1
   7  -2 -19    1.99    1.38   1
   7  -2 -18   35.28    3.56   1
   7  -2 -17    1.21    2.00   1
   7  -2 -16   38.44    3.84   1
   7  -2 -15   13.91    2.61   1
   7  -2 -13  140.66    4.51   1
   7  -2 -12    4.71    2.99   1
   7  -2  -5    5.38    1.72   1
   7  -2  -4   15.21    2.03   1
   7  -2   0   13.32    1.97   1
   7  -2   1   35.05    3.43   1
   7  -2   4    3.39    1.69   1
   7  -2   6  120.34    6.80   1
   7  -2   7    0.59    1.29   1
   7  -2   8   11.70    1.92   1
   7  -2   9   45.02    2.82   1
   7  -2  10    0.20    1.11   1
   7  -2  11   17.14    3.06   1
   7  -2  12    9.42    1.78   1
   7  -2  13    1.59    1.49   1
   7  -2  14    0.71    1.21   1
   7  -2  15   25.91    3.87   1
   7  -2  16    4.88    1.81   1
   7  -2  17    1.00    1.30   1
   7  -2  18    1.59    1.49   1
   7  -2  19    0.79    1.39   1
   7  -2  20    5.71    3.01   1
   7  -2  21    5.38    1.81   1
   7  -2  22    3.88    2.88   1
   7  -2  23    1.99    1.61   1
   7  -2  24   -1.21    1.41   1
   7  -2  25    0.40    2.49   1
   7  -2  26    1.49    2.59   1
   7  -2  27   -0.71    2.40   1
   7  -2  28    2.89    2.79   1
   7  -2  29    0.79    1.09   1
   7  -2  30    1.10    0.80   1
   7  -1 -41   -2.19    4.80   1
   7  -1 -40    2.40    1.39   1
   7  -1 -39    0.00    1.00   1
   7  -1 -38   -1.00    1.30   1
   7  -1 -37    2.79    1.90   1
   7  -1 -36   20.34    2.80   1
   7  -1 -35   -1.39    1.39   1
   7  -1 -34   11.83    2.13   1
   7  -1 -33   -0.20    1.71   1
   7  -1 -32   13.99    2.09   1
   7  -1 -31   -0.40    1.30   1
   7  -1 -30    3.50    2.09   1
   7  -1 -29    5.02    1.61   1
   7  -1 -28    0.40    1.79   1
   7  -1 -27    0.90    2.20   1
   7  -1 -26   83.17    4.01   1
   7  -1 -25   -2.79    1.90   1
   7  -1 -24  157.75    5.28   1
   7  -1 -23   -1.59    2.19   1
   7  -1 -22   46.24    2.86   1
   7  -1 -21   18.06    2.21   1
   7  -1 -20   37.45    2.57   1
   7  -1 -19   11.22    1.88   1
   7  -1 -18  176.89    7.71   1
   7  -1 -16  595.36   17.08   1
   7  -1 -15  265.69   10.11   1
   7  -1 -11    3.50    1.68   1
   7  -1  -4   -0.30    1.21   1
   7  -1   3   35.76    3.23   1
   7  -1   7  100.60    6.42   1
   7  -1   8  496.40   11.14   1
   7  -1   9  102.82    4.46   1
   7  -1  10   -1.10    1.81   1
   7  -1  11   56.55    3.46   1
   7  -1  12   78.68    4.08   1
   7  -1  13    5.29    1.70   1
   7  -1  14    0.20    1.41   1
   7  -1  15    1.80    1.69   1
   7  -1  16   91.01    6.68   1
   7  -1  17   11.49    2.37   1
   7  -1  18    1.39    1.49   1
   7  -1  19    1.99    1.80   1
   7  -1  20   -0.20    1.51   1
   7  -1  21    3.10    1.80   1
   7  -1  22    4.88    2.21   1
   7  -1  23    1.69    1.90   1
   7  -1  24    5.52    2.30   1
   7  -1  25    3.31    2.80   1
   7  -1  26   -0.59    1.59   1
   7  -1  27    1.00    1.90   1
   7  -1  28    9.00    3.48   1
   7  -1  29    1.69    2.89   1
   7  -1  30    0.79    2.58   1
   7  -1  31   -0.71    1.11   1
   7  -1  32    1.21    0.90   1
   7   0 -42    0.00    1.00   1
   7   0 -40    1.39    1.79   1
   7   0 -38    4.41    4.41   1
   7   0 -36    5.62    4.41   1
   7   0 -34   11.70    2.19   1
   7   0 -32    3.69    1.69   1
   7   0 -30   90.44    4.18   1
   7   0 -28  352.31    9.01   1
   7   0 -26   44.49    2.93   1
   7   0 -24   10.69    2.29   1
   7   0 -22   71.57    3.55   1
   7   0 -20  195.72    5.88   1
   7   0 -18  331.97    8.02   1
   7   0  -8   15.68    2.30   1
   7   0   6   78.15    4.95   1
   7   0  10  323.64    8.28   1
   7   0  12   77.79    4.06   1
   7   0  14    5.38    1.72   1
   7   0  16    6.60    1.90   1
   7   0  18  106.09    8.24   1
   7   0  20   41.34    3.60   1
   7   0  22   -1.00    1.60   1
   7   0  24    1.49    1.68   1
   7   0  26   -1.30    1.89   1
   7   0  28    0.79    1.69   1
   7   0  30   -0.30    0.90   1
   7   0  32    0.20    1.51   1
   8  -5 -22    0.20    0.91   1
   8  -5 -21    1.21    1.10   1
   8  -5   1    0.90    0.80   1
   8  -5   2    0.10    0.61   1
   8  -5   3    1.39    0.99   1
   8  -5   4    0.50    0.91   1
   8  -5   6    0.59    1.39   1
   8  -5   7   -1.00    1.50   1
   8  -5   8   -1.59    1.39   1
   8  -5  10    0.40    0.89   1
   8  -5  11    0.00    1.00   1
   8  -5  12    0.50    0.70   1
   8  -4 -31   -0.90    0.80   1
   8  -4 -30    0.90    1.20   1
   8  -4 -29   -0.20    0.70   1
   8  -4 -28   -0.20    0.60   1
   8  -4 -27    0.10    0.81   1
   8  -4 -26    1.00    0.60   1
   8  -4 -25    0.40    0.89   1
   8  -4 -24    1.21    0.90   1
   8  -4 -23   -0.30    0.51   1
   8  -4 -22    0.59    0.69   1
   8  -4 -21    1.59    0.71   1
   8  -4 -20    2.50    1.61   1
   8  -4 -19   -1.90    1.41   1
   8  -4 -18    1.00    0.90   1
   8  -4 -17   19.80    2.58   1
   8  -4 -16   17.31    2.41   1
   8  -4 -15    0.59    1.29   1
   8  -4 -14    2.89    1.70   1
   8  -4 -13    0.10    1.11   1
   8  -4 -12    2.19    1.39   1
   8  -4 -11    1.10    1.01   1
   8  -4 -10   -0.30    0.70   1
   8  -4  -9    0.50    0.40   1
   8  -4  -7    2.59    1.19   1
   8  -4  -6    6.71    1.71   1
   8  -4  -3    1.30    1.00   1
   8  -4  -2   13.40    1.61   1
   8  -4  -1   10.82    0.99   1
   8  -4   0   18.32    2.74   1
   8  -4   1    1.39    0.90   1
   8  -4   2    3.20    2.00   1
   8  -4   3   14.52    3.20   1
   8  -4   4   16.16    3.70   1
   8  -4   5    2.69    1.90   1
   8  -4   6    3.31    2.00   1
   8  -4   7   -1.30    1.89   1
   8  -4   8    4.80    2.19   1
   8  -4   9    1.30    1.71   1
   8  -4  10    0.00    1.00   1
   8  -4  11   -0.59    1.79   1
   8  -4  12    0.50    1.11   1
   8  -4  13   -0.10    1.11   1
   8  -4  14    0.71    1.11   1
   8  -4  15    1.21    1.50   1
   8  -4  16   -1.00    1.30   1
   8  -4  18   -0.50    0.91   1
   8  -4  19    1.10    1.09   1
   8  -3 -36    0.10    1.22   1
   8  -3 -35   -0.40    1.00   1
   8  -3 -34   -0.50    0.70   1
   8  -3 -33    1.99    1.18   1
   8  -3 -32    1.30    1.09   1
   8  -3 -31    0.10    0.81   1
   8  -3 -30    2.99    2.11   1
   8  -3 -29    1.21    1.41   1
   8  -3 -28    1.21    1.30   1
   8  -3 -27   13.69    2.00   1
   8  -3 -26    0.30    1.31   1
   8  -3 -25    1.80    1.50   1
   8  -3 -24    1.99    1.18   1
   8  -3 -23    1.21    1.80   1
   8  -3 -22    6.00    1.42   1
   8  -3 -21    1.80    2.01   1
   8  -3 -20    1.21    1.72   1
   8  -3 -18    5.71    2.39   1
   8  -3 -17   -0.79    1.69   1
   8  -3 -16   40.32    3.81   1
   8  -3 -15    6.20    1.79   1
   8  -3 -14    2.99    1.90   1
   8  -3 -13    7.62    1.49   1
   8  -3 -12    2.59    1.80   1
   8  -3 -11    1.69    2.00   1
   8  -3 -10    4.00    1.72   1
   8  -3  -5   10.63    1.83   1
   8  -3  -2   -0.30    1.10   1
   8  -3   2   -0.20    1.01   1
   8  -3   5    0.59    0.89   1
   8  -3   6   -0.90    1.60   1
   8  -3   7   14.90    1.70   1
   8  -3   8   -0.40    1.40   1
   8  -3   9    4.08    1.49   1
   8  -3  10    0.00    1.00   1
   8  -3  11    7.08    2.82   1
   8  -3  12    0.50    1.21   1
   8  -3  13    1.99    2.20   1
   8  -3  14    2.79    2.40   1
   8  -3  15   -0.10    2.02   1
   8  -3  16   -0.20    0.70   1
   8  -3  17    0.59    1.00   1
   8  -3  21   -0.20    1.81   1
   8  -3  22    1.30    1.80   1
   8  -3  23    0.00    1.00   1
   8  -3  24    3.10    2.18   1
   8  -3  25    0.59    1.29   1
   8  -2 -39   -0.50    1.31   1
   8  -2 -38    0.50    1.41   1
   8  -2 -37   -2.31    1.61   1
   8  -2 -36    3.10    1.41   1
   8  -2 -35    1.10    1.30   1
   8  -2 -34    3.80    1.60   1
   8  -2 -33    0.30    1.21   1
   8  -2 -32    1.30    1.39   1
   8  -2 -31    4.88    1.68   1
   8  -2 -30    1.59    1.49   1
   8  -2 -29    2.50    2.21   1
   8  -2 -28    2.40    1.61   1
   8  -2 -27   20.61    2.63   1
   8  -2 -26   23.72    2.73   1
   8  -2 -25    1.49    1.59   1
   8  -2 -24    5.81    1.69   1
   8  -2 -23   24.70    2.29   1
   8  -2 -22    1.30    2.01   1
   8  -2 -21    2.31    1.79   1
   8  -2 -20   31.14    3.91   1
   8  -2 -19   54.91    4.59   1
   8  -2 -18    4.41    2.60   1
   8  -2 -17   -0.20    1.81   1
   8  -2 -16   80.46    5.38   1
   8  -2 -15   59.91    4.64   1
   8  -2   7    0.50    1.70   1
   8  -2   8   22.47    3.70   1
   8  -2   9   -0.10    1.92   1
   8  -2  10   10.18    2.49   1
   8  -2  11    1.90    1.41   1
   8  -2  12   -0.10    1.32   1
   8  -2  13   14.98    2.32   1
   8  -2  14   18.32    2.48   1
   8  -2  15    7.02    2.23   1
   8  -2  16   -2.31    1.92   1
   8  -2  17    2.31    1.70   1
   8  -2  18   -1.10    2.39   1
   8  -2  19    0.90    1.50   1
   8  -2  20    0.50    1.41   1
   8  -2  21    1.99    1.61   1
   8  -2  22    0.30    1.31   1
   8  -2  23    3.20    2.51   1
   8  -2  24    1.99    1.38   1
   8  -2  25   -0.30    1.31   1
   8  -2  26    1.21    1.91   1
   8  -1 -41    0.30    1.80   1
   8  -1 -40    1.39    2.01   1
   8  -1 -39    3.80    1.91   1
   8  -1 -38    5.20    2.01   1
   8  -1 -37    6.30    1.71   1
   8  -1 -36   -1.21    1.50   1
   8  -1 -35    3.20    1.79   1
   8  -1 -34    3.69    1.69   1
   8  -1 -33    6.81    1.98   1
   8  -1 -32   15.29    2.97   1
   8  -1 -31   16.32    2.26   1
   8  -1 -30   14.52    2.21   1
   8  -1 -29    4.08    1.78   1
   8  -1 -28    2.79    1.90   1
   8  -1 -27   13.69    2.52   1
   8  -1 -26    7.08    2.02   1
   8  -1 -25   11.90    2.07   1
   8  -1 -24   13.18    2.18   1
   8  -1 -23   64.16    3.52   1
   8  -1 -22    0.30    2.01   1
   8  -1 -21   28.84    2.47   1
   8  -1 -20    4.20    2.50   1
   8  -1 -19   17.22    3.24   1
   8  -1 -18  249.96   10.75   1
   8  -1   1  154.26    6.96   1
   8  -1   9    3.50    2.39   1
   8  -1  10    4.58    2.40   1
   8  -1  11   14.06    3.08   1
   8  -1  12    6.50    1.99   1
   8  -1  13    4.88    2.08   1
   8  -1  14    6.40    1.92   1
   8  -1  15    6.71    2.80   1
   8  -1  16    0.71    1.61   1
   8  -1  17    2.50    1.61   1
   8  -1  18    4.58    1.88   1
   8  -1  19    5.62    2.18   1
   8  -1  20    8.88    2.21   1
   8  -1  21    2.69    1.90   1
   8  -1  22   -1.10    1.41   1
   8  -1  23   -1.90    2.29   1
   8  -1  24   -1.39    1.49   1
   8  -1  25    2.10    1.51   1
   8  -1  27   -0.20    1.91   1
   8  -1  28   18.40    2.66   1
   8   0 -40    1.99    2.28   1
   8   0 -38   40.32    8.25   1
   8   0 -36   43.16    3.68   1
   8   0 -34   12.18    2.51   1
   8   0 -32   -2.40    1.39   1
   8   0 -30    1.80    1.61   1
   8   0 -28    1.90    1.60   1
   8   0 -26    5.11    1.99   1
   8   0 -24    2.89    1.60   1
   8   0 -22    5.11    1.58   1
   8   0 -20    3.61    2.20   1
   8   0  10   25.30    2.72   1
   8   0  12   89.49    4.35   1
   8   0  14   21.16    2.67   1
   8   0  16    1.30    1.71   1
   8   0  20    0.59    1.59   1
   8   0  22    5.02    2.02   1
   8   0  24    1.59    1.99   1
   8   0  26    0.00    1.00   1
   8   0  28    0.00    1.00   1
   8   0  30   -0.59    1.09   1
   9  -5   2   -0.59    0.60   1
   9  -5   3    0.20    0.70   1
   9  -5   4    0.40    1.00   1
   9  -5   5    1.80    1.21   1
   9  -5   6    0.00    1.00   1
   9  -5   8    0.59    1.00   1
   9  -4 -30   -0.79    0.89   1
   9  -4 -29    0.40    1.00   1
   9  -4 -28    1.49    2.49   1
   9  -4 -27    0.30    0.61   1
   9  -4 -26    0.30    0.41   1
   9  -4 -25    0.10    0.61   1
   9  -4 -24   -0.10    1.62   1
   9  -4 -23    2.10    1.60   1
   9  -4 -21    2.10    1.39   1
   9  -4 -20    0.00    1.00   1
   9  -4 -19    0.30    0.70   1
   9  -4 -18    0.30    1.10   1
   9  -4 -17    1.69    1.30   1
   9  -4 -16    1.30    1.60   1
   9  -4 -15    0.30    0.90   1
   9  -4 -14    1.00    1.20   1
   9  -4 -13   -0.10    0.51   1
   9  -4 -12    0.00    1.00   1
   9  -4  -9    0.40    0.69   1
   9  -4  -7   -0.20    0.40   1
   9  -4  -6    1.99    1.18   1
   9  -4  -4    7.90    1.01   1
   9  -4  -3    0.20    0.60   1
   9  -4   0    1.49    1.20   1
   9  -4   3    0.00    1.00   1
   9  -4   4    2.40    2.20   1
   9  -4   5    2.10    2.09   1
   9  -4   7    3.50    1.98   1
   9  -4   8    1.99    1.89   1
   9  -4   9    0.79    1.69   1
   9  -4  11    1.30    1.09   1
   9  -4  12    0.50    0.91   1
   9  -4  13   -0.50    0.91   1
   9  -4  14    0.10    0.81   1
   9  -4  15   -0.10    1.32   1
   9  -4  17   -0.30    1.00   1
   9  -4  18    0.20    1.01   1
   9  -3 -35    0.40    1.00   1
   9  -3 -34    0.59    1.00   1
   9  -3 -33   -0.40    0.50   1
   9  -3 -32    1.00    1.40   1
   9  -3 -31    1.90    1.30   1
   9  -3 -30    0.10    1.41   1
   9  -3 -28    0.20    1.31   1
   9  -3 -27    0.00    1.00   1
   9  -3 -26    0.79    1.30   1
   9  -3 -25    1.90    1.21   1
   9  -3 -24    0.90    1.20   1
   9  -3 -23    1.39    1.20   1
   9  -3 -22   -0.10    1.82   1
   9  -3 -21    0.30    1.61   1
   9  -3 -20    7.78    2.68   1
   9  -3 -18    1.49    1.90   1
   9  -3 -17    0.71    1.61   1
   9  -3 -16    4.28    2.40   1
   9  -3 -15    4.49    2.20   1
   9  -3 -14    6.20    2.29   1
   9  -3 -13   -0.90    1.01   1
   9  -3 -12    2.59    1.71   1
   9  -3  -3   -1.80    1.10   1
   9  -3   5    0.40    0.79   1
   9  -3   6   22.09    2.82   1
   9  -3   7   -0.40    0.89   1
   9  -3   8    2.79    1.30   1
   9  -3   9    1.80    1.10   1
   9  -3  10    6.10    1.58   1
   9  -3  12    0.00    1.00   1
   9  -3  13    1.69    2.11   1
   9  -3  14    2.69    2.20   1
   9  -3  15    0.50    1.51   1
   9  -3  16    0.10    0.71   1
   9  -3  17    0.50    0.81   1
   9  -3  18    0.20    2.02   1
   9  -3  19    1.69    1.90   1
   9  -3  20   -0.71    1.71   1
   9  -3  21    1.00    1.60   1
   9  -3  22    0.40    1.40   1
   9  -3  23    1.21    1.30   1
   9  -2 -38   -0.50    1.01   1
   9  -2 -37    1.90    1.30   1
   9  -2 -36    0.59    1.29   1
   9  -2 -35    0.59    0.89   1
   9  -2 -34   -0.30    1.10   1
   9  -2 -33    1.39    1.39   1
   9  -2 -32    1.99    1.61   1
   9  -2 -31    6.00    2.60   1
   9  -2 -30    1.30    1.50   1
   9  -2 -29    6.00    1.81   1
   9  -2 -28   -5.11    2.40   1
   9  -2 -27   -1.00    1.90   1
   9  -2 -26    5.81    2.22   1
   9  -2 -25    4.71    1.69   1
   9  -2 -24    2.79    1.70   1
   9  -2 -23    0.30    2.11   1
   9  -2 -22    4.00    3.52   1
   9  -2 -21    0.40    2.09   1
   9  -2 -20    2.10    2.09   1
   9  -2 -19    2.31    2.22   1
   9  -2 -18    1.80    2.39   1
   9  -2 -17    4.71    1.82   1
   9  -2  10    4.20    2.50   1
   9  -2  11    4.20    1.80   1
   9  -2  12    0.50    1.51   1
   9  -2  13    2.19    1.60   1
   9  -2  14    2.69    2.10   1
   9  -2  15    1.49    1.59   1
   9  -2  16    5.29    1.98   1
   9  -2  17   -0.59    1.09   1
   9  -2  18    0.30    1.21   1
   9  -2  19    2.89    2.38   1
   9  -2  20    0.10    0.81   1
   9  -2  21    0.59    1.00   1
   9  -2  22    0.40    0.89   1
   9  -2  23    1.00    1.80   1
   9  -2  25    1.21    1.10   1
   9  -2  26   -0.79    0.89   1
   9  -1 -40    1.49    1.59   1
   9  -1 -39    2.10    1.51   1
   9  -1 -38    2.69    1.71   1
   9  -1 -37    4.28    1.99   1
   9  -1 -36    1.80    1.50   1
   9  -1 -35    0.20    1.31   1
   9  -1 -34    4.00    2.00   1
   9  -1 -33    1.10    1.60   1
   9  -1 -32    0.40    1.50   1
   9  -1 -31    1.39    2.29   1
   9  -1 -30    4.41    1.89   1
   9  -1 -29   16.81    3.77   1
   9  -1 -28   25.70    3.85   1
   9  -1 -27    0.00    1.00   1
   9  -1 -26    3.20    2.00   1
   9  -1 -25    5.52    1.79   1
   9  -1 -24    3.69    1.69   1
   9  -1 -23    3.61    2.20   1
   9  -1 -22   28.62    3.74   1
   9  -1 -21   16.48    3.41   1
   9  -1  10   19.89    2.59   1
   9  -1  11    4.49    2.08   1
   9  -1  12    2.99    1.80   1
   9  -1  13    5.02    1.88   1
   9  -1  14    2.31    1.79   1
   9  -1  15    2.10    1.60   1
   9  -1  16    0.00    1.00   1
   9  -1  17    2.79    1.80   1
   9  -1  18    6.20    3.69   1
   9  -1  19   -0.59    1.89   1
   9  -1  20    6.92    2.21   1
   9  -1  21    2.10    2.70   1
   9  -1  22    1.49    2.00   1
   9  -1  23   -0.30    2.11   1
   9  -1  24    0.10    1.52   1
   9  -1  25    1.59    1.59   1
   9  -1  26    0.20    1.31   1
   9   0 -40    1.21    1.72   1
   9   0 -38    0.00    1.00   1
   9   0 -36    1.21    1.61   1
   9   0 -34    2.50    2.09   1
   9   0 -32   -1.49    1.68   1
   9   0 -30    0.71    1.61   1
   9   0 -28    2.69    1.61   1
   9   0 -26    9.92    2.08   1
   9   0 -24   50.84    3.28   1
   9   0 -22   48.30    3.20   1
   9   0  10    2.89    1.60   1
   9   0  12   13.69    2.29   1
   9   0  14    9.92    2.33   1
   9   0  16   83.72    5.12   1
   9   0  18    0.00    1.00   1
   9   0  20    3.39    2.21   1
   9   0  22    0.90    2.20   1
   9   0  24    5.38    2.27   1
   9   0  26    0.50    1.01   1
   9   0  28    0.59    1.00   1
  10  -4 -28   -0.20    0.80   1
  10  -4 -27    0.50    0.50   1
  10  -4 -26   -1.30    1.00   1
  10  -4 -25    0.50    1.21   1
  10  -4 -24   -0.50    0.91   1
  10  -4 -23    0.79    1.19   1
  10  -4 -22    0.40    0.69   1
  10  -4 -21    0.30    0.41   1
  10  -4 -20    0.00    1.00   1
  10  -4 -19   -0.20    1.11   1
  10  -4 -18    1.69    1.30   1
  10  -4 -17    0.71    1.01   1
  10  -4 -11   -0.90    1.01   1
  10  -4 -10    2.19    1.30   1
  10  -4  -9   -0.10    0.51   1
  10  -4  -8    0.30    0.51   1
  10  -4  -7    1.00    1.20   1
  10  -4  -5   -0.10    0.40   1
  10  -4  -3    0.40    0.69   1
  10  -4  -2    0.30    0.61   1
  10  -4   3    0.30    1.10   1
  10  -4   4   -0.40    1.89   1
  10  -4   5    0.10    2.02   1
  10  -4   6    1.39    1.89   1
  10  -4   7   -0.10    2.02   1
  10  -4   8    1.90    2.70   1
  10  -4   9   -0.59    1.39   1
  10  -4  10    0.30    1.51   1
  10  -4  11    1.39    1.60   1
  10  -4  12   -0.30    1.10   1
  10  -4  13    1.49    1.78   1
  10  -3 -33    0.00    1.00   1
  10  -3 -32   -0.79    0.69   1
  10  -3 -31    1.21    1.21   1
  10  -3 -30    0.71    1.31   1
  10  -3 -29   -0.10    1.01   1
  10  -3 -28    1.49    0.90   1
  10  -3 -27    3.31    1.42   1
  10  -3 -26    2.69    1.51   1
  10  -3 -25   -1.10    1.30   1
  10  -3 -24    0.00    1.00   1
  10  -3 -23    1.39    1.70   1
  10  -3 -22   -1.49    1.59   1
  10  -3 -21    5.38    2.41   1
  10  -3 -20   13.10    2.53   1
  10  -3 -19    1.10    1.81   1
  10  -3 -18   12.53    2.41   1
  10  -3 -17    6.60    2.31   1
  10  -3 -16   24.90    2.69   1
  10  -3 -15    2.19    1.81   1
  10  -3   6   12.67    1.57   1
  10  -3   7   -0.10    1.01   1
  10  -3   8    0.59    1.00   1
  10  -3   9    1.39    1.20   1
  10  -3  10    0.00    1.00   1
  10  -3  11   -0.10    0.81   1
  10  -3  12    0.00    1.00   1
  10  -3  13   -0.10    0.71   1
  10  -3  14    1.21    1.21   1
  10  -2 -37   -0.50    0.60   1
  10  -2 -36   -0.40    0.59   1
  10  -2 -35    0.10    1.22   1
  10  -2 -34    0.00    1.00   1
  10  -2 -33    0.50    0.91   1
  10  -2 -32    0.10    1.62   1
  10  -2 -31    4.49    1.78   1
  10  -2 -30   -0.30    1.51   1
  10  -2 -29   -0.79    1.50   1
  10  -2 -28    3.69    2.30   1
  10  -2 -27   18.32    3.60   1
  10  -2 -26    0.00    1.00   1
  10  -2 -25    4.41    2.69   1
  10  -2 -24   -1.30    1.30   1
  10  -2 -23   11.63    1.98   1
  10  -2 -21    0.79    1.30   1
  10  -2  10    0.59    1.59   1
  10  -2  11    1.49    1.49   1
  10  -2  12   -0.20    1.21   1
  10  -2  13    0.79    1.50   1
  10  -2  14   -1.39    1.89   1
  10  -2  15   -0.10    1.32   1
  10  -2  16    0.10    1.22   1
  10  -2  17   -0.59    1.29   1
  10  -2  18    0.79    1.69   1
  10  -2  19    1.69    1.40   1
  10  -2  20    1.49    1.49   1
  10  -1 -39    0.50    1.21   1
  10  -1 -38    3.10    1.58   1
  10  -1 -37    0.10    1.32   1
  10  -1 -36    1.21    1.30   1
  10  -1 -35    0.40    1.20   1
  10  -1 -34    4.41    1.72   1
  10  -1 -33    1.00    1.40   1
  10  -1 -32    1.49    1.59   1
  10  -1 -31    1.49    1.49   1
  10  -1 -30   -0.71    1.71   1
  10  -1 -29    9.30    3.17   1
  10  -1 -28    5.29    2.30   1
  10  -1 -27   -0.10    1.52   1
  10  -1 -26   15.92    2.39   1
  10  -1 -25    5.62    2.89   1
  10  -1 -24    3.31    2.69   1
  10  -1   9    1.39    1.89   1
  10  -1  10    4.28    1.61   1
  10  -1  11    1.30    1.39   1
  10  -1  12   12.39    1.90   1
  10  -1  13    8.41    3.71   1
  10  -1  14    1.39    1.89   1
  10  -1  15    6.00    2.20   1
  10  -1  16    2.79    1.80   1
  10  -1  17    2.40    1.80   1
  10  -1  18    2.31    1.92   1
  10  -1  19    1.00    1.70   1
  10  -1  20    1.59    1.79   1
  10  -1  21    2.79    3.41   1
  10  -1  22   -0.40    1.00   1
  10  -1  23   -1.00    1.10   1
  10  -1  25   -0.71    1.71   1
  10   0 -38   12.89    2.37   1
  10   0 -36    3.50    1.61   1
  10   0 -34    6.71    3.52   1
  10   0 -32   33.06    3.57   1
  10   0 -30   16.73    2.62   1
  10   0 -28    2.89    1.80   1
  10   0 -26    6.40    1.92   1
  10   0 -24   -0.79    1.39   1
  10   0  12    2.40    1.61   1
  10   0  14    2.89    1.60   1
  10   0  18    3.20    2.00   1
  10   0  20    0.50    1.80   1
  10   0  22    0.71    2.30   1
  10   0  24   -0.40    2.09   1
  10   0  26   -1.69    2.00   1
  11  -4 -25   -0.20    0.70   1
  11  -4 -24    0.10    0.81   1
  11  -4 -22    0.10    0.40   1
  11  -4 -21   -0.10    0.40   1
  11  -4 -20    0.10    1.01   1
  11  -4 -10   -0.20    0.50   1
  11  -4  -9   -0.59    0.80   1
  11  -4  -8    0.59    0.69   1
  11  -4  -7    0.71    0.91   1
  11  -4  -6    0.90    0.80   1
  11  -4  -4    0.00    1.00   1
  11  -4  -3    0.40    0.50   1
  11  -4   5   -0.40    1.10   1
  11  -4   6    1.90    1.79   1
  11  -4   7    0.71    1.21   1
  11  -4   8    0.10    1.22   1
  11  -4   9    1.69    1.51   1
  11  -4  10    0.59    1.09   1
  11  -3 -31    0.30    0.90   1
  11  -3 -30    2.19    1.60   1
  11  -3 -29    0.20    0.91   1
  11  -3 -28    0.20    0.70   1
  11  -3 -27    0.59    1.09   1
  11  -3 -26    0.50    0.70   1
  11  -3 -25    0.30    0.80   1
  11  -3 -24    1.00    1.30   1
  11  -3 -23    1.39    1.20   1
  11  -3 -22    0.30    0.90   1
  11  -3 -21    1.90    1.21   1
  11  -3 -19    0.00    1.00   1
  11  -3 -18    1.10    1.09   1
  11  -3 -17    2.50    1.49   1
  11  -3   4    0.79    1.09   1
  11  -3   6    0.90    1.31   1
  11  -3   7    0.40    1.10   1
  11  -3   9    1.21    1.72   1
  11  -3  10   -0.20    0.50   1
  11  -3  11   -0.20    0.70   1
  11  -3  12   -0.50    1.41   1
  11  -3  14    0.59    1.00   1
  11  -2 -35    0.71    1.11   1
  11  -2 -34    0.00    1.00   1
  11  -2 -33    1.49    1.39   1
  11  -2 -32    0.10    1.11   1
  11  -2 -31    0.59    1.69   1
  11  -2 -30   -0.10    1.22   1
  11  -2 -29    5.52    1.93   1
  11  -2 -28    1.30    2.01   1
  11  -2 -27    4.28    2.28   1
  11  -2 -26   16.89    2.22   1
  11  -2 -25   -0.50    1.01   1
  11  -2 -24    1.49    1.10   1
  11  -2 -23    0.59    1.09   1
  11  -2 -22    0.20    0.80   1
  11  -2  10    0.20    1.21   1
  11  -2  12   -0.10    1.01   1
  11  -2  13   -0.59    0.60   1
  11  -2  14   -0.40    0.59   1
  11  -2  15    0.71    0.71   1
  11  -2  16    0.40    0.69   1
  11  -2  17    0.50    0.81   1
  11  -1 -37    4.41    2.39   1
  11  -1 -36   -0.79    1.19   1
  11  -1 -35    0.50    1.80   1
  11  -1 -34    1.69    1.79   1
  11  -1 -33    0.10    1.62   1
  11  -1 -32    0.40    1.50   1
  11  -1 -31    1.59    1.89   1
  11  -1 -30    2.69    1.71   1
  11  -1 -29    4.88    1.99   1
  11  -1 -28    1.00    1.60   1
  11  -1 -27   -0.90    1.31   1
  11  -1 -26    1.39    1.09   1
  11  -1 -25    0.00    1.00   1
  11  -1  11   11.42    3.72   1
  11  -1  12    2.10    1.51   1
  11  -1  13    2.69    2.10   1
  11  -1  14   -0.40    1.20   1
  11  -1  15    0.00    1.00   1
  11  -1  16    2.79    1.70   1
  11  -1  17   -0.30    1.21   1
  11  -1  18    0.50    1.11   1
  11  -1  19    4.28    2.69   1
  11  -1  20    0.71    2.10   1
  11  -1  21    4.28    2.69   1
  11  -1  22    0.20    2.31   1
  11   0 -38    5.71    2.01   1
  11   0 -36    1.39    1.89   1
  11   0 -34    0.30    1.80   1
  11   0 -32    2.10    2.81   1
  11   0 -30   -0.30    1.31   1
  11   0 -28    0.71    1.41   1
  11   0 -26    0.20    1.21   1
  11   0  12   -0.20    1.11   1
  11   0  14    2.69    2.49   1
  11   0  16    0.20    1.51   1
  11   0  18   -0.59    1.00   1
  11   0  20   -0.50    1.31   1
  11   0  22   -0.59    1.29   1
  12  -4  -8    0.10    0.51   1
  12  -4  -7    0.00    1.00   1
  12  -3 -29    1.21    1.61   1
  12  -3 -28    0.79    0.89   1
  12  -3 -27    0.20    0.50   1
  12  -3 -26   -0.71    0.60   1
  12  -3 -25   -0.20    0.80   1
  12  -3 -23    1.10    1.51   1
  12  -3 -22   -1.21    1.21   1
  12  -3 -21   -0.50    1.31   1
  12  -3   6   -0.10    1.01   1
  12  -3  10    0.20    0.80   1
  12  -3  11    0.10    0.61   1
  12  -3  12    1.49    1.90   1
  12  -3  13   -1.21    1.80   1
  12  -2 -33   -0.79    0.89   1
  12  -2 -32    0.30    0.90   1
  12  -2 -31    0.71    0.91   1
  12  -2 -30    0.79    1.00   1
  12  -2 -29   -0.20    0.80   1
  12  -2 -28    0.30    0.80   1
  12  -2 -27    0.59    1.09   1
  12  -2 -26    0.30    1.00   1
  12  -2 -25    0.90    1.01   1
  12  -2  10    0.00    1.00   1
  12  -2  11    1.10    1.09   1
  12  -2  12    0.79    0.80   1
  12  -2  13   -0.30    0.70   1
  12  -2  14    1.00    1.00   1
  12  -2  15    0.71    1.21   1
  12  -1 -35   -0.30    1.10   1
  12  -1 -34   -0.30    0.70   1
  12  -1 -33    0.20    0.80   1
  12  -1 -32   -0.50    0.81   1
  12  -1 -31    1.39    0.99   1
  12  -1 -30   -0.79    0.89   1
  12  -1 -29    0.00    1.00   1
  12  -1  11    0.59    2.68   1
  12  -1  14    1.39    2.10   1
  12  -1  15    0.90    2.60   1
  12  -1  16    0.50    1.01   1
  12  -1  18    1.39    1.70   1
  12  -1  19    0.40    0.79   1
  12   0 -36   -0.30    0.90   1
  12   0 -34    0.90    1.10   1
  12   0 -32   -1.30    1.00   1
  12   0 -30   -0.40    2.39   1
  12   0 -28    2.31    2.61   1
  12   0  12   -0.90    2.70   1
  12   0  14    4.41    1.72   1
  12   0  20   -0.71    2.81   1
  13  -3 -25    1.21    1.50   1
  13  -3 -24    0.50    1.51   1
  13  -3   5   -0.40    0.79   1
  13  -2 -29    0.20    0.80   1
  13  -2 -28    0.20    0.70   1
  13  -2   9    0.59    1.09   1
  13  -2  10    0.40    1.10   1
  13  -1 -33   -2.40    2.51   1
  13  -1 -32   -0.59    1.59   1
  13  -1 -31   -0.10    1.32   1
  13  -1 -30    0.59    0.89   1
  13  -1  10    0.30    1.80   1
  13  -1  11    1.21    1.72   1
  13  -1  12    0.40    1.10   1
  13  -1  13    3.69    2.69   1
  13  -1  14    0.20    2.21   1
  13   0 -34    2.31    2.10   1
  13   0 -32    1.00    1.70   1
  13   0 -30    4.80    2.28   1
  13   0  10    2.99    3.39   1
  13   0  12   -0.10    1.11   1
  13   0  14    0.30    1.10   1
  13   0  16    0.59    1.39   1
  14  -1  11    1.21    1.21   1
  14   0  12   -0.50    3.21   1
   0   0   0    0.00    0.00   0
;
_shelx_hkl_checksum     57341
_shelx_res_file
;
TITL vmc115
    shelxl.res
    created by SHELXL-2018/3 at 15:46:05 on 10-Aug-2018
CELL 0.71073  10.8310   4.4020  28.4570  90.0000 105.2540  90.0000
ZERR    4  0.0023  0.0005  0.0054  0.0000  0.0060  0.0000
LATT  1
SYMM - X, 1/2 + Y, 1/2 - Z
SFAC  C   H   O   N   CL
UNIT   36   52  20  12   4
L.S. 4
BOND $H
ACTA
SHEL 9999 .84
CONF
FMAP 2
PLAN 20
WGHT    0.136700    0.308600
EXTI    0.006663
FVAR       0.79490
MOLE   1
O1    3    0.252340   -0.442125   -0.162661    11.00000    0.08058    0.08533 =
         0.05741   -0.00135    0.02957   -0.00083
C2    1    0.154882   -0.640167   -0.180088    11.00000    0.07263    0.07986 =
         0.07622   -0.00043    0.02475   -0.00088
C3    1    0.142569   -0.692436   -0.227026    11.00000    0.07240    0.07957 =
         0.07277   -0.00484    0.01249   -0.00205
AFIX  43
H3    2    0.082501   -0.819559   -0.246999    11.00000   -1.20000
AFIX   0
C4    1    0.235245   -0.523742   -0.241052    11.00000    0.07500    0.07888 =
         0.05680   -0.00146    0.01472    0.00048
AFIX  43
H4    2    0.248630   -0.517334   -0.272006    11.00000   -1.20000
AFIX   0
C5    1    0.302805   -0.369615   -0.201092    11.00000    0.07202    0.07397 =
         0.05300    0.00400    0.01993    0.01227
C6    1    0.087898   -0.757468   -0.144066    11.00000    0.10079    0.11430 =
         0.10826    0.00292    0.05506   -0.01160
AFIX 137
H6A   2    0.020336   -0.892412   -0.160150    11.00000   -1.50000
H6B   2    0.052540   -0.590266   -0.130271    11.00000   -1.50000
H6C   2    0.147806   -0.865048   -0.118645    11.00000   -1.50000
AFIX   0
C7    1    0.404423   -0.163522   -0.193465    11.00000    0.06650    0.07317 =
         0.05372    0.00583    0.01838    0.00546
AFIX  43
H7    2    0.433954   -0.117117   -0.220490    11.00000   -1.20000
AFIX   0
C8    1    0.464025   -0.025504   -0.151839    11.00000    0.07723    0.07106 =
         0.04949    0.00824    0.02183    0.00224
AFIX  43
H8    2    0.438851   -0.064204   -0.123590    11.00000   -1.20000
AFIX   0
C9    1    0.567098    0.182886   -0.150707    11.00000    0.07044    0.06925 =
         0.04656    0.00309    0.01882    0.00470
O10   3    0.594436    0.250367   -0.189366    11.00000    0.08958    0.09628 =
         0.04891    0.00150    0.02722   -0.00648
C11   1    0.645032    0.320717   -0.104720    11.00000    0.06178    0.07607 =
         0.04711    0.00211    0.01683    0.00668
C12   1    0.618852    0.258653   -0.059895    11.00000    0.07358    0.08477 =
         0.04914    0.00507    0.01828   -0.00517
AFIX  43
H12   2    0.550905    0.132823   -0.058535    11.00000   -1.20000
AFIX   0
C13   1    0.694444    0.385376   -0.018146    11.00000    0.09197    0.09501 =
         0.04990    0.00222    0.02527   -0.00072
C14   1    0.794645    0.570933   -0.018950    11.00000    0.08768    0.08909 =
         0.05242   -0.00483    0.01358   -0.00103
AFIX  43
H14   2    0.845172    0.653156    0.009816    11.00000   -1.20000
AFIX   0
C15   1    0.820143    0.635033   -0.062555    11.00000    0.07112    0.07324 =
         0.06214   -0.00133    0.02024   -0.00249
C16   1    0.745952    0.512960   -0.105917    11.00000    0.06130    0.07630 =
         0.05372    0.00460    0.02022    0.00392
O17   3    0.774701    0.586152   -0.147442    11.00000    0.08600    0.09823 =
         0.05623    0.00446    0.02696   -0.01119
AFIX  83
H17   2    0.724256    0.502456   -0.170370    11.00000   -1.50000
AFIX   0
CL18  5    0.947330    0.860612   -0.064616    11.00000    0.09000    0.09946 =
         0.08183   -0.00633    0.02598   -0.01789
CL19  5    0.664026    0.305188    0.037421    11.00000    0.13479    0.16274 =
         0.04885   -0.00108    0.03259   -0.03411
MOLE   2
HKLF 4
REM  vmc115
REM wR2 = 0.2149, GooF = S = 1.087, Restrained GooF = 1.087 for all data
REM R1 = 0.0612 for 1278 Fo > 4sig(Fo) and 0.0782 for all 1775 data
REM 174 parameters refined using 0 restraints
END
WGHT      0.1362      0.3094
REM Highest difference peak  0.303,  deepest hole -0.251,  1-sigma level  0.056
Q1    1   0.5604  0.0469  0.0091  11.00000  0.05    0.20
Q2    1   0.5648  0.2864  0.0208  11.00000  0.05    0.19
Q3    1   0.1146 -0.7277 -0.2363  11.00000  0.05    0.19
Q4    1   0.6230  0.3311  0.0316  11.00000  0.05    0.19
Q5    1   1.0029  1.0342 -0.0202  11.00000  0.05    0.18
Q6    1   0.6663  0.4919 -0.1732  11.00000  0.05    0.18
Q7    1   0.5995  0.1719  0.0001  11.00000  0.05    0.17
Q8    1   0.0005 -0.6277 -0.2297  11.00000  0.05    0.15
Q9    1   0.8547  0.8038  0.0175  11.00000  0.05    0.15
Q10   1   0.9024  0.6864 -0.1083  11.00000  0.05    0.14
Q11   1   0.2217 -0.1866 -0.2358  11.00000  0.05    0.14
Q12   1   0.3342 -0.7252 -0.2249  11.00000  0.05    0.14
Q13   1   0.7283  0.3604  0.0486  11.00000  0.05    0.14
Q14   1   0.0031 -0.4552 -0.0880  11.00000  0.05    0.14
Q15   1   0.4599  0.0904 -0.0458  11.00000  0.05    0.14
Q16   1   0.7511  0.4693 -0.0185  11.00000  0.05    0.14
Q17   1   0.8657  0.5058  0.0225  11.00000  0.05    0.14
Q18   1   0.8799  0.8581 -0.0790  11.00000  0.05    0.14
Q19   1   0.5168  0.1191 -0.0670  11.00000  0.05    0.13
Q20   1   1.0911  0.8646 -0.0583  11.00000  0.05    0.13
;
_shelx_res_checksum     19404
