# Supplementary material for: Crystal structure and Hirshfeld surface analysis of (E)-1-(3,5-di­chloro-2-hy­droxy­phen­yl)-3-(5-methyl­furan-2-yl)prop-2-en-1-one
Source: Acta Crystallogr E Crystallogr Commun. 2018 Sep 18;74(Pt 10):1451–4. doi: 10.1107/S2056989018012173 (PMC6176444; doi:10.1107/S2056989018012173)
Supplement: Supplementary file 2 [file e-74-01451-Isup2.hkl]

data_I                                                                          
_shelx_title ' vmc115'                                                          
_shelx_refln_list_code          4                                               
_shelx_F_calc_maximum      132.17                                               
_exptl_crystal_F_000       580.00                                               
_reflns_d_resolution_high  0.8404                                               
                                                                                
loop_                                                                           
 _space_group_symop_operation_xyz                                               
 'x, y, z'                                                                      
 '-x, y+1/2, -z+1/2'                                                            
 '-x, -y, -z'                                                                   
 'x, -y-1/2, z-1/2'                                                             
                                                                                
_cell_length_a    10.8310                                                       
_cell_length_b     4.4020                                                       
_cell_length_c    28.4570                                                       
_cell_angle_alpha  90.000                                                       
_cell_angle_beta  105.254                                                       
_cell_angle_gamma  90.000                                                       
                                                                                
_shelx_F_squared_multiplier     1.000                                           
                                                                                
loop_                                                                           
 _refln_index_h                                                                 
 _refln_index_k                                                                 
 _refln_index_l                                                                 
 _refln_F_squared_calc                                                          
 _refln_F_squared_meas                                                          
 _refln_F_squared_sigma                                                         
 _refln_observed_status                                                         
   2   0   0       7221.50       6515.45       125.55 o                         
   3   0   0       1614.02       1493.96        26.38 o                         
   4   0   0         68.26         85.99         3.26 o                         
   6   0   0        483.78        460.19        19.45 o                         
   1   1   0       1597.21       1483.46        26.54 o                         
   3   1   0        203.49        177.15         3.32 o                         
   4   1   0          3.26          2.00         1.67 o                         
   5   1   0        654.11        577.02        13.61 o                         
   0   2   0        762.33        795.64        20.62 o                         
   1   2   0        200.16        180.48        10.62 o                         
   2   2   0       1248.38       1212.33        74.09 o                         
   3   2   0       1008.16        996.30        45.00 o                         
   4   2   0       3070.96       3204.91        86.77 o                         
   5   2   0         21.86         25.96         2.04 o                         
   7   2   0         17.69         21.08         3.12 o                         
   1   3   0        223.74        230.68        12.22 o                         
   2   3   0          0.01          1.62         0.83 o                         
   3   3   0         47.61         52.23         2.11 o                         
   4   3   0         41.21         47.30         1.99 o                         
   5   3   0          0.04          1.41         0.73 o                         
   7   3   0          0.06          2.06         1.91 o                         
   1   4   0         68.59         60.84         6.08 o                         
   2   4   0          0.37         -0.32         0.79 o                         
   3   4   0          2.05          1.36         0.83 o                         
   4   4   0          1.41          1.03         1.12 o                         
   5   4   0          1.09          0.16         0.60 o                         
   6   4   0         11.40          5.71         0.97 o                         
   7   4   0          0.03         -1.13         1.13 o                         
   8   4   0         26.96         34.06         6.49 o                         
  -6   1   1        124.45        130.82         6.62 o                         
  -5   1   1         40.02         38.22         2.08 o                         
  -4   1   1        200.76        232.35         8.05 o                         
  -3   1   1         92.98        106.93         2.84 o                         
  -1   1   1       1341.04       1005.89        48.93 o                         
   1   1   1         55.06         61.76         1.49 o                         
   2   1   1       7069.73       6749.69       336.23 o                         
   3   1   1        146.55        148.06         5.03 o                         
   4   1   1        821.04        828.79        24.29 o                         
   5   1   1        111.45        108.09         4.13 o                         
   6   1   1         47.67         43.32         3.07 o                         
   8   1   1        197.55        244.24        11.02 o                         
  -6   2   1         16.02         11.11         2.52 o                         
  -5   2   1          0.84          0.47         1.27 o                         
  -4   2   1       5247.84       5602.93        83.18 o                         
  -3   2   1        461.33        466.72        11.43 o                         
  -2   2   1       2102.15       2136.79        61.18 o                         
  -1   2   1          1.18          1.61         0.63 o                         
   0   2   1          7.08          6.65         0.98 o                         
   1   2   1        425.82        409.32        52.57 o                         
   2   2   1        125.06        118.09         7.99 o                         
   3   2   1        215.00        196.85         5.10 o                         
   4   2   1       1083.06       1104.79        23.44 o                         
   5   2   1         40.37         36.25         2.25 o                         
   7   2   1         43.21         55.48         5.43 o                         
  -7   3   1         77.00         93.85         5.60 o                         
  -6   3   1        410.85        528.12        13.88 o                         
  -5   3   1         11.99         13.12         2.18 o                         
  -4   3   1        199.41        246.72         6.51 o                         
  -3   3   1         66.52         52.81         3.59 o                         
  -2   3   1        313.29        370.38         9.23 o                         
  -1   3   1        300.74        370.26         9.20 o                         
   0   3   1          0.03          1.42         0.78 o                         
   3   3   1         41.67         42.97         2.44 o                         
   4   3   1         84.69         94.03         2.98 o                         
   5   3   1          4.70          2.52         1.57 o                         
   7   3   1         48.06         61.24         4.53 o                         
  -8   4   1         18.27         17.18         1.50 o                         
  -7   4   1          4.58          4.71         3.40 o                         
  -6   4   1         15.70         15.86         1.51 o                         
  -5   4   1          6.33          3.15         1.74 o                         
  -4   4   1         11.53          6.14         1.74 o                         
   1   4   1         45.39         47.53         2.09 o                         
   2   4   1         26.04         26.08         1.93 o                         
   3   4   1          0.22          0.01         0.86 o                         
   4   4   1          2.71          0.42         1.23 o                         
   5   4   1          1.66          1.25         1.32 o                         
   6   4   1         13.38         13.01         3.63 o                         
   7   4   1          4.95         10.58         3.66 o                         
  -6   0   2       6402.41       6248.01       160.65 o                         
  -5   0   2        252.65        222.44         6.38 o                         
  -4   0   2        553.43        497.63        10.68 o                         
  -3   0   2       7714.02       7632.32       139.39 o                         
  -2   0   2        153.63        172.73         6.29 o                         
   1   0   2          5.72         10.62         1.23 o                         
   2   0   2         97.95         97.36         3.72 o                         
   3   0   2       3384.91       2695.26        79.08 o                         
   4   0   2          0.08          0.47         0.97 o                         
   5   0   2       1357.04       1046.85        26.11 o                         
  -6   1   2        120.15        121.49         4.72 o                         
  -5   1   2       2611.19       2734.29       169.42 o                         
  -4   1   2       4419.32       4483.56       115.60 o                         
  -3   1   2          8.34          9.87         1.01 o                         
  -2   1   2       2021.38       2086.24        69.14 o                         
  -1   1   2       3184.04       3084.63        45.96 o                         
   0   1   2         17.58          6.46         1.09 o                         
   1   1   2         11.99         14.80         1.21 o                         
   3   1   2       1121.03        956.24        32.67 o                         
   4   1   2        368.11        415.94         7.98 o                         
   5   1   2       1180.83       1140.31        44.68 o                         
   6   1   2        257.32        285.23        10.63 o                         
  -6   2   2         71.29         72.54         5.35 o                         
  -5   2   2          3.70          1.58         1.58 o                         
  -4   2   2          0.20          1.42         1.74 o                         
  -3   2   2       1617.55       1757.71        39.13 o                         
  -2   2   2       1830.91       1835.23        34.38 o                         
  -1   2   2         67.18         56.73         1.29 o                         
   0   2   2        219.68        200.11         7.13 o                         
   1   2   2          7.48          8.16         1.08 o                         
   2   2   2        113.49        143.71         5.81 o                         
   3   2   2          0.45          0.78         0.82 o                         
   4   2   2        663.04        615.34         8.39 o                         
   5   2   2        131.18        167.57         4.34 o                         
   6   2   2          4.68          4.11         1.35 o                         
  -8   3   2          1.38         -0.47         1.74 o                         
  -6   3   2        161.69        235.25        11.97 o                         
  -5   3   2         19.55         19.50         2.55 o                         
  -4   3   2          8.89          5.83         1.15 o                         
  -3   3   2          5.95          3.47         0.79 o                         
  -2   3   2         65.87         79.75         3.74 o                         
  -1   3   2        122.23        142.87         4.21 o                         
   0   3   2       1004.40       1268.01        34.10 o                         
   1   3   2         75.41         95.56         4.43 o                         
   2   3   2          7.36          6.72         1.40 o                         
   3   3   2          0.42          1.11         1.11 o                         
   4   3   2         55.54         55.23         5.19 o                         
   5   3   2         23.28         22.15         1.81 o                         
   6   3   2         71.37         86.68         6.09 o                         
   8   3   2          0.61         -0.32         1.60 o                         
  -8   4   2         18.27         21.21         2.55 o                         
  -7   4   2          1.78         -0.34         1.88 o                         
  -6   4   2          0.02          0.85         1.27 o                         
  -5   4   2         25.77         25.09         1.61 o                         
  -4   4   2         22.04         18.98         1.34 o                         
  -3   4   2          2.95          1.54         1.19 o                         
   0   4   2         30.41         34.82         1.49 o                         
   1   4   2         17.24         11.21         2.18 o                         
   2   4   2         14.08         15.30         1.58 o                         
   3   4   2          9.52          5.24         1.90 o                         
   4   4   2          0.70          1.08         1.25 o                         
   5   4   2          7.59          9.81         2.36 o                         
   6   4   2          7.11          5.06         1.14 o                         
   7   4   2         41.78         73.31         6.84 o                         
  -6   1   3         49.67         54.72         2.98 o                         
  -5   1   3          0.58          4.85         1.37 o                         
  -4   1   3       3563.92       3409.65       158.70 o                         
  -3   1   3       4109.26       4344.74        80.36 o                         
  -2   1   3       2507.96       2457.14       173.25 o                         
  -1   1   3         37.01         43.36         1.46 o                         
   0   1   3        103.60        113.01         2.93 o                         
   1   1   3       9729.04       9326.21       150.84 o                         
   2   1   3       1662.46       1520.99        23.15 o                         
   3   1   3       2638.98       2296.11        41.20 o                         
   4   1   3         15.92         14.24         2.18 o                         
   5   1   3         67.61         66.47         4.51 o                         
   7   1   3         67.82         56.60         5.11 o                         
  -6   2   3         78.95         95.56         5.16 o                         
  -5   2   3        270.02        287.35        11.09 o                         
  -4   2   3         81.62         61.02         7.46 o                         
  -3   2   3         34.98         28.85         2.44 o                         
  -2   2   3       1540.10       1394.83        84.50 o                         
  -1   2   3          2.24          2.67         0.95 o                         
   0   2   3          0.30          0.63         0.63 o                         
   1   2   3       1437.43       1323.20       109.63 o                         
   2   2   3        353.24        367.88         6.84 o                         
   3   2   3       2796.55       2795.34        49.43 o                         
   4   2   3         26.52         16.62         2.26 o                         
   5   2   3        121.84        135.73         4.79 o                         
   6   2   3          5.19          7.11         2.07 o                         
  -9   3   3          0.09         -1.74         1.74 o                         
  -6   3   3        183.52        223.07         9.39 o                         
  -5   3   3        197.01        225.12         4.80 o                         
  -4   3   3         87.20        109.70         5.11 o                         
  -3   3   3          0.23          0.93         0.65 o                         
  -2   3   3         38.24         40.05         2.19 o                         
   0   3   3         20.29         16.62         2.06 o                         
   1   3   3         37.49         39.89         2.86 o                         
   2   3   3         60.87         59.96         8.30 o                         
   3   3   3         95.82        101.56         6.08 o                         
   4   3   3         23.77         29.11         2.80 o                         
   5   3   3        459.69        548.53        13.34 o                         
   6   3   3          0.40         -2.39         2.39 o                         
  -8   4   3          2.94          1.03         1.12 o                         
  -7   4   3          3.88          2.43         1.00 o                         
  -6   4   3          1.98          0.00         0.85 o                         
  -5   4   3          1.13          2.85         1.04 o                         
  -4   4   3         30.53         31.61         4.08 o                         
  -3   4   3          3.39          1.35         1.02 o                         
  -2   4   3          0.12          0.00         1.58 o                         
  -1   4   3          7.21          9.65         0.78 o                         
   1   4   3         42.62         49.63         5.67 o                         
   2   4   3          4.48          2.85         0.93 o                         
   3   4   3         25.35         16.67         1.88 o                         
   4   4   3          5.60          3.28         1.47 o                         
   5   4   3          6.39          3.82         1.85 o                         
   6   4   3          0.02         -0.07         2.06 o                         
   7   4   3         11.80         19.06         7.14 o                         
  -6   0   4       2110.89       2109.39        55.64 o                         
  -5   0   4        756.85        678.71        15.09 o                         
  -4   0   4        135.45        118.77         3.83 o                         
  -3   0   4       2890.94       2808.07        48.40 o                         
  -2   0   4       1821.23       1892.56        52.93 o                         
   0   0   4        184.00         -0.32         0.49 o                         
   1   0   4       7857.27       7222.80       114.81 o                         
   3   0   4          0.96          2.06         1.12 o                         
   4   0   4       1500.74       1334.92        40.56 o                         
   5   0   4       1130.73       1173.37        36.26 o                         
  -7   1   4          0.35         -0.06         1.29 o                         
  -6   1   4         92.20         82.52         5.49 o                         
  -5   1   4          0.14          2.81         1.10 o                         
  -4   1   4        265.00        251.44        13.01 o                         
  -3   1   4         66.24         75.96         3.94 o                         
  -2   1   4        379.97        398.02        18.57 o                         
  -1   1   4       5130.27       5384.78       101.25 o                         
   0   1   4       6453.43       6365.47       131.19 o                         
   1   1   4        986.94        936.31        13.07 o                         
   2   1   4       1351.69       1180.23        26.60 o                         
   3   1   4         50.81         41.42         4.82 o                         
   4   1   4       1682.45       1651.36        37.95 o                         
   5   1   4          7.01         15.51         3.17 o                         
  -7   2   4         31.53         24.07         3.21 o                         
  -6   2   4        198.07        203.14         6.99 o                         
  -5   2   4        279.98        317.89        14.40 o                         
  -4   2   4        116.35        147.34         4.91 o                         
  -3   2   4        139.72        123.02         3.15 o                         
  -2   2   4        185.88        168.84         8.70 o                         
  -1   2   4        573.40        511.48        10.05 o                         
   1   2   4         52.07         48.49         2.47 o                         
   2   2   4        747.20        746.86        16.21 o                         
   3   2   4         74.96         71.72         2.03 o                         
   4   2   4          7.01         12.21         4.10 o                         
   5   2   4          7.28          4.47         2.29 o                         
   6   2   4         29.12         25.32         3.29 o                         
   7   2   4         10.49          5.37         2.67 o                         
  -6   3   4          5.64          7.11         2.07 o                         
  -5   3   4          1.38          3.27         1.50 o                         
  -4   3   4         35.44         30.40         1.72 o                         
  -3   3   4         11.73          9.65         1.73 o                         
  -1   3   4        172.75        211.21         9.88 o                         
   0   3   4         56.02         46.66         2.23 o                         
   2   3   4         74.53         77.45         3.40 o                         
   3   3   4         12.05         13.77         2.71 o                         
   4   3   4         31.16         28.66         1.43 o                         
   5   3   4         27.23         32.76         2.88 o                         
   6   3   4          5.11          2.06         3.32 o                         
   7   3   4         36.63         58.44        11.38 o                         
  -8   4   4         11.82          9.34         1.23 o                         
  -7   4   4         31.05         28.85         2.05 o                         
  -6   4   4          1.11         -0.32         0.79 o                         
  -5   4   4          4.00          0.45         0.69 o                         
  -4   4   4         15.16         11.85         1.26 o                         
  -3   4   4         30.15         28.76         1.76 o                         
  -1   4   4         22.36         19.17         1.54 o                         
   0   4   4          5.29          3.80         1.12 o                         
   2   4   4          5.57          4.73         1.27 o                         
   3   4   4         13.10          9.50         2.09 o                         
   4   4   4          6.76          9.04         3.02 o                         
   5   4   4          8.13         13.76         2.29 o                         
   6   4   4          1.96          1.85         0.76 o                         
   7   4   4          7.94          5.41         2.46 o                         
  -5   1   5       1047.41       1026.98        20.20 o                         
  -4   1   5        153.44        144.78         5.46 o                         
  -3   1   5        397.03        398.62        13.03 o                         
  -2   1   5        234.13        208.10         5.43 o                         
  -1   1   5          0.02         -1.05         1.10 o                         
   0   1   5       1670.03       1602.11        27.93 o                         
   1   1   5       1688.31       1536.17        29.01 o                         
   2   1   5        178.87        162.69         3.06 o                         
   3   1   5        389.61        384.66         7.68 o                         
   4   1   5        205.32        191.80         3.94 o                         
   5   1   5         63.03         45.30         4.91 o                         
  -7   2   5          9.82          8.51         2.72 o                         
  -6   2   5        123.92        118.72         6.25 o                         
  -5   2   5         10.11         12.06         1.74 o                         
  -4   2   5        159.71        159.99         5.68 o                         
  -3   2   5       1288.38       1669.22        67.16 o                         
  -1   2   5        721.72        719.82        13.52 o                         
   0   2   5        739.19        723.24        16.26 o                         
   1   2   5        523.52        513.74        12.47 o                         
   2   2   5         72.29         69.86         2.50 o                         
   3   2   5        284.47        281.92         5.22 o                         
   4   2   5        808.48        861.34        14.35 o                         
   5   2   5          7.40          5.37         1.41 o                         
   6   2   5        799.45        976.30        17.92 o                         
  -8   3   5         14.33         16.82         2.90 o                         
  -7   3   5          6.28          3.47         1.87 o                         
  -6   3   5         29.31         35.26         3.29 o                         
  -5   3   5         55.71         66.87         3.09 o                         
  -4   3   5        236.53        240.59         5.73 o                         
  -3   3   5         23.00         22.25         1.54 o                         
  -2   3   5         34.94         33.93         1.61 o                         
  -1   3   5         71.25         83.89         2.77 o                         
   0   3   5         87.03         99.79         4.78 o                         
   1   3   5        124.10        139.88         6.25 o                         
   2   3   5          0.01         -0.16         1.12 o                         
   3   3   5         53.61         56.98         5.13 o                         
   4   3   5        420.95        522.46        10.78 o                         
   5   3   5         76.75         84.78         5.33 o                         
   6   3   5         73.50         87.00         7.87 o                         
   7   3   5         16.31         17.07         4.46 o                         
   8   3   5          0.03          1.56         1.33 o                         
   9   3   5          0.56          1.49         1.89 o                         
  -7   4   5          1.95          4.96         3.95 o                         
  -6   4   5          1.26          0.21         0.86 o                         
  -5   4   5          0.03          0.00         0.57 o                         
  -4   4   5          1.60         -0.19         0.72 o                         
  -3   4   5          0.24          0.16         0.47 o                         
  -2   4   5         62.24         74.91         3.26 o                         
   0   4   5          0.12          1.42         1.41 o                         
   1   4   5          9.43          7.94         2.06 o                         
   2   4   5        103.99        119.81         6.89 o                         
   3   4   5         16.54         18.52         2.82 o                         
   4   4   5          2.20          0.63         1.30 o                         
   5   4   5          1.44          0.48         1.34 o                         
   6   4   5          0.01         -0.39         1.78 o                         
   7   4   5         14.82         16.62         2.54 o                         
   2   5   5          2.94          0.79         0.47 o                         
  -6   0   6         78.62         82.52         5.26 o                         
  -4   0   6          7.13          5.06         1.25 o                         
  -3   0   6        821.69        928.66        16.90 o                         
  -2   0   6       1364.03       1394.62        26.43 o                         
  -1   0   6      17467.97      19392.70       409.55 o                         
   0   0   6       2978.14       2933.22        48.23 o                         
   1   0   6        142.26        124.90         3.66 o                         
   2   0   6       7515.93       7015.42       161.05 o                         
   3   0   6       3881.37       3383.86        57.54 o                         
   4   0   6        225.20        192.34         5.59 o                         
   6   0   6        429.41        464.36        15.73 o                         
   7   0   6        110.46        123.71         7.84 o                         
  -6   1   6        143.85        117.92         6.55 o                         
  -5   1   6         51.29         75.58         4.81 o                         
  -4   1   6          0.48          0.85         0.91 o                         
  -3   1   6       5726.97       5875.59        76.18 o                         
  -2   1   6         75.33         71.91         7.43 o                         
  -1   1   6       1002.30       1084.33        41.70 o                         
   0   1   6       4121.66       4083.69        68.26 o                         
   1   1   6        325.32        322.45         4.95 o                         
   2   1   6        160.31        158.22         4.58 o                         
   3   1   6        443.87        407.69        22.07 o                         
   4   1   6         95.97         92.54         4.73 o                         
   5   1   6        945.60        949.64        13.14 o                         
   6   1   6         96.12         92.16         7.01 o                         
  -5   2   6        246.50        266.86         7.77 o                         
  -3   2   6         17.21          8.49         1.27 o                         
  -2   2   6        228.66        264.54        13.95 o                         
  -1   2   6        120.40        123.73         3.93 o                         
   0   2   6         43.09         44.13         3.51 o                         
   1   2   6          5.85          3.65         1.52 o                         
   2   2   6         52.77         49.39         2.02 o                         
   3   2   6          4.07          2.81         1.19 o                         
   4   2   6          1.60          2.12         5.55 o                         
   5   2   6        140.32        141.34         4.03 o                         
   6   2   6        262.52        266.36        47.70 o                         
   7   2   6        147.46        196.83         7.86 o                         
  -6   3   6          4.92          3.30         1.32 o                         
  -5   3   6        161.76        200.02         9.61 o                         
  -4   3   6         29.41         35.46         4.46 o                         
  -3   3   6          0.00         -0.79         1.44 o                         
  -2   3   6         47.82         43.46         3.48 o                         
  -1   3   6         46.45         72.76         3.21 o                         
   0   3   6          6.64          4.10         1.12 o                         
   1   3   6         15.13         16.92         1.87 o                         
   2   3   6         28.36         23.71         3.43 o                         
   3   3   6          2.27         -0.62         1.45 o                         
   4   3   6        214.51        272.52        29.32 o                         
   5   3   6          0.78         -0.17         0.70 o                         
   6   3   6          2.30         -1.12         3.39 o                         
   7   3   6          0.14         -0.79         2.39 o                         
   8   3   6          0.14         -0.01         1.25 o                         
   9   3   6         17.49         31.26         6.59 o                         
  -8   4   6         12.05         10.62         2.71 o                         
  -7   4   6         21.27         24.12         1.86 o                         
  -6   4   6          3.17          2.30         1.42 o                         
  -5   4   6         12.70         11.11         1.42 o                         
  -4   4   6         18.35         16.82         1.55 o                         
  -3   4   6         12.95         10.34         1.19 o                         
  -2   4   6          3.57          2.67         0.78 o                         
  -1   4   6         13.67         13.50         1.39 o                         
   0   4   6          0.57          2.20         1.12 o                         
   1   4   6          6.98          6.65         1.42 o                         
   2   4   6        193.28        264.28         7.77 o                         
   3   4   6          6.06          3.01         2.06 o                         
   4   4   6          4.76          1.14         3.23 o                         
   5   4   6          2.09          1.35         2.29 o                         
   6   4   6          2.45          0.73         3.40 o                         
   7   4   6          0.07          1.78         2.52 o                         
  -6   1   7        330.70        342.77        11.66 o                         
  -5   1   7        119.72        118.46         5.75 o                         
  -4   1   7         22.74         22.14         2.48 o                         
  -3   1   7        250.61        277.46        12.04 o                         
  -2   1   7         27.41         26.35         1.09 o                         
  -1   1   7        352.88        342.74         5.34 o                         
   0   1   7       1089.47        777.13        14.77 o                         
   1   1   7       2503.88       2475.64        54.64 o                         
   2   1   7        545.54        537.89         9.91 o                         
   3   1   7        316.95        286.79         5.67 o                         
   4   1   7       1029.63        928.73        14.00 o                         
   5   1   7         12.20          7.10         1.80 o                         
   6   1   7        214.87        234.90        11.57 o                         
   7   1   7        138.72        159.26        10.16 o                         
  -5   2   7        541.91        610.07        14.31 o                         
  -4   2   7        271.58        319.36         6.54 o                         
  -3   2   7         19.36         15.61         0.98 o                         
  -2   2   7        883.34        854.52        22.50 o                         
   1   2   7         29.32         34.63         1.47 o                         
   2   2   7        213.57        194.58         3.70 o                         
   3   2   7        361.93        379.38         5.89 o                         
   4   2   7        197.64        210.39        13.70 o                         
   5   2   7        395.34        428.70         8.58 o                         
   6   2   7        188.16        213.04        11.75 o                         
   7   2   7          0.11         -2.68         5.14 o                         
   8   2   7          0.01          0.79         2.69 o                         
  -6   3   7         65.71         75.87         3.55 o                         
  -5   3   7         28.66         25.53         2.10 o                         
  -4   3   7          0.18         -0.67         0.77 o                         
  -3   3   7          4.58          1.42         0.78 o                         
  -2   3   7        347.15        395.16         6.53 o                         
  -1   3   7          4.27          3.15         1.57 o                         
   0   3   7         12.06          7.45         1.23 o                         
   1   3   7        152.64        180.24         7.43 o                         
   2   3   7         84.53         86.92         4.79 o                         
   3   3   7        139.81        153.59         8.74 o                         
   4   3   7        112.73        123.10         4.08 o                         
   5   3   7         21.18         23.15         1.68 o                         
   6   3   7          0.15         -0.11         1.16 o                         
   7   3   7          2.01          0.10         2.02 o                         
   8   3   7         15.69         19.69         3.89 o                         
   9   3   7          0.29         -0.16         0.80 o                         
  -8   4   7          4.33          2.99         1.21 o                         
  -7   4   7          2.44         -0.42         1.43 o                         
  -6   4   7         12.38          9.20         1.60 o                         
  -5   4   7         39.55         39.34         3.20 o                         
  -4   4   7         65.59         79.68         2.14 o                         
  -3   4   7          5.29          7.76         1.02 o                         
  -2   4   7         19.57         22.98         2.06 o                         
  -1   4   7          5.02          3.80         1.12 o                         
   0   4   7          0.01          0.32         1.44 o                         
   1   4   7         18.50         13.58         1.76 o                         
   2   4   7          3.47          5.54         2.18 o                         
   3   4   7         10.25          5.50         3.49 o                         
   4   4   7          0.25         -0.76         1.13 o                         
   5   4   7          0.01         -0.24         1.47 o                         
   6   4   7         11.24         13.77         4.38 o                         
  -7   0   8         31.88         24.82         3.64 o                         
  -5   0   8        146.36        150.52         4.94 o                         
  -4   0   8        184.91        187.14         5.16 o                         
  -3   0   8       3767.90       4278.14        71.41 o                         
  -2   0   8        232.49        228.19         5.32 o                         
  -1   0   8        396.83        354.08         7.11 o                         
   0   0   8       5898.49       5586.99        87.95 o                         
   1   0   8        442.52        420.41         8.79 o                         
   2   0   8       5487.49       5111.67        83.73 o                         
   3   0   8        587.15        484.62         9.98 o                         
   4   0   8       4074.55       3598.51        60.75 o                         
   5   0   8        397.00        359.81         9.08 o                         
   6   0   8          2.14         -0.63         1.58 o                         
  -6   1   8        658.23        615.33        18.12 o                         
  -5   1   8        187.97        190.91         4.50 o                         
  -4   1   8        173.75        136.97         4.42 o                         
  -3   1   8         87.12         63.35         2.21 o                         
  -2   1   8        203.20        199.94        14.75 o                         
  -1   1   8       1684.69       1842.80        29.27 o                         
   0   1   8       1033.66       1092.76        35.59 o                         
   1   1   8        218.26        202.12        12.21 o                         
   2   1   8       6672.30       6244.76       109.66 o                         
   3   1   8        258.22        231.53         5.32 o                         
   4   1   8        431.71        386.38         6.65 o                         
   5   1   8         68.45         63.74         2.55 o                         
   6   1   8         80.21         65.70         3.36 o                         
   7   1   8        657.68        801.33        25.10 o                         
   8   1   8         21.68         27.40         5.27 o                         
  -6   2   8         37.78         33.35         3.78 o                         
  -5   2   8          1.40          2.25         1.66 o                         
  -4   2   8        338.48        396.55         8.70 o                         
  -3   2   8         52.24         54.39         3.77 o                         
  -2   2   8         77.90         79.82         2.46 o                         
  -1   2   8         89.94        102.21         3.58 o                         
   1   2   8        489.28        446.80        21.83 o                         
   2   2   8          0.81          1.21         1.89 o                         
   3   2   8         82.26         67.19         2.19 o                         
   4   2   8        118.39        101.35         2.95 o                         
   5   2   8        619.41        681.03        12.14 o                         
   6   2   8        155.29        173.55         4.46 o                         
   7   2   8         23.13         19.35         2.58 o                         
   8   2   8         38.26         35.56         5.86 o                         
  -7   3   8         12.79         10.28         1.84 o                         
  -6   3   8         35.49         41.59         3.57 o                         
  -5   3   8         20.64         24.94         5.37 o                         
  -4   3   8        149.95        169.58         4.59 o                         
  -3   3   8         74.51        102.32         3.81 o                         
  -2   3   8         12.81         12.29         1.04 o                         
  -1   3   8         36.37         31.20         2.82 o                         
   0   3   8         22.57         18.72         2.07 o                         
   1   3   8         12.99         12.14         1.76 o                         
   2   3   8          3.12          2.06         2.20 o                         
   3   3   8        537.72        669.45        25.46 o                         
   4   3   8         10.19         10.74         1.58 o                         
   5   3   8         66.11         69.95         3.16 o                         
   6   3   8         55.02         71.38         5.64 o                         
   7   3   8         16.70         19.72         3.70 o                         
   8   3   8          0.49         -1.80         1.87 o                         
  -8   4   8          5.49          9.20         1.91 o                         
  -6   4   8          7.00          2.24         0.83 o                         
  -5   4   8         28.09         28.41         3.14 o                         
  -4   4   8          3.80          1.74         0.97 o                         
  -3   4   8          0.08          0.32         0.79 o                         
  -2   4   8          9.35          7.45         1.44 o                         
  -1   4   8         10.57         14.05         1.41 o                         
   0   4   8         76.66        104.88         4.12 o                         
   1   4   8        135.82        176.19         6.02 o                         
   2   4   8          4.47          6.46         1.91 o                         
   3   4   8         14.01         18.72         3.05 o                         
   4   4   8          9.24          7.03         2.18 o                         
   5   4   8          2.72          3.12         2.05 o                         
   6   4   8          9.07          8.55         2.50 o                         
   0   5   8          8.12          4.26         0.93 o                         
   1   5   8          3.99          0.16         0.47 o                         
  -7   1   9        104.34        101.82         7.36 o                         
  -6   1   9         58.94         69.16         5.24 o                         
  -5   1   9          0.48         -0.40         1.57 o                         
  -4   1   9         94.22         80.10         2.91 o                         
  -3   1   9        127.27        115.65         4.20 o                         
  -2   1   9       3028.19       3494.27        90.38 o                         
  -1   1   9        329.82        311.08         6.21 o                         
   0   1   9        559.36        601.25        11.11 o                         
   1   1   9          6.38         10.68         2.71 o                         
   2   1   9         30.61         16.81         2.54 o                         
   3   1   9        129.87        108.72         4.84 o                         
   4   1   9          0.16         -1.12         1.13 o                         
   5   1   9        194.54        204.93         4.96 o                         
   6   1   9          6.59          7.19         1.87 o                         
   7   1   9        139.60        163.30         6.03 o                         
   8   1   9          7.29          6.72         2.03 o                         
  10   1   9          1.76          2.20         2.99 o                         
  -6   2   9        387.79        371.78        17.47 o                         
  -5   2   9          2.18          1.63         2.37 o                         
  -4   2   9        867.71        865.25        15.93 o                         
  -3   2   9         92.12         83.83         3.75 o                         
  -2   2   9         29.91         26.13         5.82 o                         
  -1   2   9          3.66          2.94         1.50 o                         
   0   2   9       1088.56       1300.63        25.45 o                         
   1   2   9         22.92         16.14         3.81 o                         
   2   2   9        301.02        306.92        16.73 o                         
   3   2   9         91.59         72.57         2.56 o                         
   4   2   9        101.38        103.16         2.98 o                         
   5   2   9        558.69        626.99        11.65 o                         
   6   2   9          6.07          0.69         1.25 o                         
   7   2   9         65.15         74.12         5.63 o                         
   8   2   9          1.27          2.23         2.06 o                         
  -7   3   9          1.28          2.23         1.38 o                         
  -6   3   9          4.72          6.75         2.62 o                         
  -5   3   9         16.67         13.31         2.39 o                         
  -3   3   9          0.75          0.63         1.25 o                         
  -2   3   9        550.72        631.53        11.99 o                         
   0   3   9         44.35         40.20         2.71 o                         
   1   3   9         38.78         43.13         2.80 o                         
   2   3   9          5.11          1.25         1.88 o                         
   3   3   9        284.35        341.53        10.13 o                         
   4   3   9        100.32        114.87         3.63 o                         
   5   3   9         33.64         32.33         6.43 o                         
   6   3   9          2.19          2.72         1.46 o                         
   7   3   9          0.02         -1.09         1.09 o                         
   8   3   9         10.60         12.01         4.28 o                         
  -8   4   9          2.68          0.75         0.59 o                         
  -7   4   9          0.94          0.65         1.00 o                         
  -6   4   9          0.09          0.20         0.81 o                         
  -5   4   9          1.46          2.07         0.69 o                         
  -4   4   9         17.15         14.70         1.17 o                         
  -3   4   9          0.05          0.32         0.79 o                         
   0   4   9         23.70         28.31         2.41 o                         
   1   4   9         46.32         60.06         3.70 o                         
   2   4   9         29.70         30.23         3.59 o                         
   3   4   9         28.68         27.98         4.82 o                         
   4   4   9          0.00          1.48         1.65 o                         
   5   4   9          0.05          1.75         1.97 o                         
   6   4   9          1.53          1.74         2.01 o                         
   0   5   9          6.57          1.25         0.62 o                         
  -4   0  10       3632.68       3752.97        99.31 o                         
  -3   0  10       4226.51       4475.28        69.62 o                         
  -2   0  10         21.51         22.73         1.68 o                         
  -1   0  10       2571.24       2791.27        46.81 o                         
   0   0  10       6896.34       6725.05       117.36 o                         
   1   0  10         38.11         43.47         2.66 o                         
   2   0  10        113.08         98.56         4.24 o                         
   3   0  10       3183.61       3051.02        58.67 o                         
   4   0  10          3.94          1.74         2.06 o                         
   5   0  10          5.04          3.01         1.74 o                         
   6   0  10        211.97        197.91         9.56 o                         
   7   0  10        403.11        512.63        13.12 o                         
   8   0  10         37.78         40.04         4.30 o                         
   9   0  10          7.02          4.57         2.53 o                         
  -6   1  10        624.96        556.74        20.20 o                         
  -4   1  10         63.25         43.25         4.88 o                         
  -3   1  10        909.58        998.59        25.50 o                         
  -2   1  10         53.18         44.87         3.41 o                         
  -1   1  10       1019.13        993.22        14.30 o                         
   0   1  10          7.41          4.98         0.91 o                         
   1   1  10       3202.85       3374.16        47.27 o                         
   2   1  10        927.77        833.32        24.77 o                         
   3   1  10         21.68         16.61         1.41 o                         
   4   1  10        272.96        257.52         6.87 o                         
   5   1  10         15.53         15.07         2.16 o                         
   6   1  10         23.71         19.38         2.48 o                         
   7   1  10          0.29          0.58         2.05 o                         
   8   1  10          2.21          4.76         1.96 o                         
   9   1  10         30.50         31.66         3.12 o                         
  10   1  10          7.22          6.77         2.55 o                         
  -6   2  10         58.34         68.18         7.83 o                         
  -5   2  10        129.99        149.89         5.01 o                         
  -4   2  10         18.08         19.37         1.35 o                         
  -2   2  10         36.87         25.58         2.17 o                         
  -1   2  10       1559.71       1926.94        28.50 o                         
   0   2  10          1.60          2.54         0.88 o                         
   1   2  10        201.31        214.78         5.58 o                         
   2   2  10         52.80         43.19         2.68 o                         
   3   2  10         61.05         60.87         4.98 o                         
   4   2  10         38.26         37.08         2.22 o                         
   5   2  10         20.16         18.20         4.89 o                         
   6   2  10          2.48          4.08         1.32 o                         
   7   2  10          0.75          0.48         1.24 o                         
   8   2  10         14.01         16.04         2.24 o                         
   9   2  10          3.18          4.35         1.83 o                         
  -8   3  10          4.39          6.33         2.72 o                         
  -7   3  10         30.83         41.65        11.60 o                         
  -5   3  10          1.91          4.46         1.26 o                         
  -4   3  10         17.82         19.17         2.64 o                         
  -3   3  10        221.18        235.29         5.02 o                         
  -2   3  10          0.47          1.26         0.45 o                         
  -1   3  10         95.68        117.90         4.64 o                         
   0   3  10        130.83        156.09         5.35 o                         
   1   3  10          7.35          5.71         1.74 o                         
   2   3  10          0.03          1.22         1.84 o                         
   3   3  10         25.15         25.20         4.16 o                         
   4   3  10         18.70         17.24         1.57 o                         
   5   3  10          5.39          2.52         1.28 o                         
   6   3  10          3.15          2.33         1.02 o                         
   7   3  10          0.97          2.01         1.17 o                         
   8   3  10          1.33          1.70         2.13 o                         
  -8   4  10          0.13         -0.11         0.83 o                         
  -7   4  10          0.36         -0.16         0.79 o                         
  -6   4  10          0.02          0.76         1.65 o                         
  -4   4  10         17.58         15.44         1.27 o                         
  -2   4  10         30.20         33.93         2.48 o                         
  -1   4  10          6.97          3.80         1.42 o                         
   0   4  10          1.24          0.47         1.42 o                         
   1   4  10         42.34         51.96         3.26 o                         
   2   4  10          6.28          1.25         2.06 o                         
   3   4  10          5.30          0.93         2.20 o                         
   4   4  10          2.11         -0.32         2.39 o                         
   6   4  10          8.42          7.86         2.80 o                         
  -1   5  10          3.61          0.63         0.63 o                         
  -7   1  11          4.46          5.54         2.66 o                         
  -6   1  11        105.07        100.81         6.57 o                         
  -5   1  11        383.26        439.23        13.72 o                         
  -4   1  11        526.26        490.91         9.73 o                         
  -3   1  11        108.61        129.52         3.04 o                         
  -2   1  11        355.21        367.62         7.73 o                         
  -1   1  11        978.64        965.19        14.09 o                         
   0   1  11         26.47         25.43         1.74 o                         
   1   1  11        787.01        849.50        16.83 o                         
   2   1  11          0.52         -0.44         1.00 o                         
   3   1  11          2.14          5.98         1.75 o                         
   4   1  11         20.66         16.98         2.14 o                         
   5   1  11        625.72        680.77        11.58 o                         
   6   1  11         75.18         79.11         3.32 o                         
   7   1  11         86.90         93.19         3.86 o                         
   8   1  11         16.75         21.92         2.65 o                         
   9   1  11         10.72         12.96         6.99 o                         
  10   1  11          6.09          4.41         2.77 o                         
  -6   2  11          7.11          5.63         1.85 o                         
  -5   2  11          0.18          0.15         2.76 o                         
  -4   2  11         53.36         54.39         5.47 o                         
  -3   2  11          2.10          1.01         0.84 o                         
  -2   2  11        451.81        482.85        17.79 o                         
  -1   2  11        518.63        676.53        13.76 o                         
   0   2  11         12.33          5.86         1.40 o                         
   1   2  11        296.49        313.15         6.67 o                         
   2   2  11        147.74        150.59         5.21 o                         
   3   2  11        386.51        383.70        21.05 o                         
   4   2  11         53.19         46.53         2.92 o                         
   5   2  11        103.14        120.19         4.54 o                         
   6   2  11         19.74         16.69         2.09 o                         
   7   2  11         22.21         23.70         2.46 o                         
   8   2  11          3.12          4.89         3.01 o                         
   9   2  11          6.13          9.16         2.07 o                         
  -8   3  11          0.06          1.63         1.98 o                         
  -7   3  11         48.78         64.13         4.52 o                         
  -6   3  11          6.36          4.78         1.21 o                         
  -5   3  11         42.29         43.82         1.94 o                         
  -4   3  11         17.74         27.27         4.74 o                         
  -2   3  11          2.12          1.91         0.81 o                         
  -1   3  11          0.36          1.04         0.45 o                         
   0   3  11         11.57         13.31         2.20 o                         
   1   3  11        103.10        117.34         4.91 o                         
   2   3  11         20.03         15.43         2.66 o                         
   3   3  11        285.28        371.95         8.08 o                         
   4   3  11          0.00          1.62         1.66 o                         
   5   3  11         18.93         14.54         1.49 o                         
   6   3  11          5.06          2.67         1.57 o                         
   7   3  11         15.49         16.78         1.71 o                         
   8   3  11          7.86          5.24         4.03 o                         
  -8   4  11          1.22          1.58         1.13 o                         
  -7   4  11          0.01          0.48         1.50 o                         
  -6   4  11          0.59          0.80         1.27 o                         
  -5   4  11          8.88          3.47         0.93 o                         
  -4   4  11          2.75          3.32         0.78 o                         
  -3   4  11         20.44         15.81         2.20 o                         
  -2   4  11          0.22         -0.47         1.11 o                         
  -1   4  11          6.46          4.10         1.42 o                         
   0   4  11          3.57          3.96         1.60 o                         
   1   4  11         28.90         39.73         4.45 o                         
   2   4  11          5.28          3.15         1.87 o                         
   4   4  11          7.88         13.58         4.45 o                         
   5   4  11          0.14         -1.63         1.84 o                         
  -5   0  12         39.39         44.79         2.86 o                         
  -4   0  12       1210.73       1379.21        32.77 o                         
  -3   0  12       5885.80       6023.16       128.30 o                         
  -1   0  12        905.17       1013.49        18.46 o                         
   0   0  12        103.75         80.03         3.37 o                         
   1   0  12        967.77        820.51        21.66 o                         
   2   0  12        160.00        175.24         8.33 o                         
   4   0  12       1092.21        998.35        27.06 o                         
   5   0  12        137.68        153.91         6.24 o                         
   6   0  12          2.99          0.93         3.47 o                         
   7   0  12         92.31        123.13         6.43 o                         
   8   0  12         96.46        141.65         6.89 o                         
   9   0  12         25.16         21.67         3.62 o                         
  10   0  12          9.74          3.80         2.55 o                         
  -5   1  12         90.24         95.13         4.42 o                         
  -4   1  12       1348.92       1480.32        43.32 o                         
  -3   1  12        180.61        187.71         9.59 o                         
  -2   1  12        623.77        719.77         9.31 o                         
  -1   1  12       2951.64       2843.80        47.21 o                         
   0   1  12        262.35        270.88         9.49 o                         
   1   1  12         80.80         80.54         2.90 o                         
   2   1  12        611.07        546.31        14.68 o                         
   3   1  12          0.10         -0.39         1.13 o                         
   4   1  12          9.02          5.88         2.92 o                         
   5   1  12        185.17        190.80         6.11 o                         
   6   1  12          1.08          3.23         1.66 o                         
   7   1  12         97.46        128.36         4.73 o                         
   8   1  12          7.92          8.04         2.78 o                         
   9   1  12          5.01          5.81         1.90 o                         
  10   1  12         11.21         17.26         3.38 o                         
  -7   2  12          1.59         11.30         4.68 o                         
  -6   2  12          0.07         -1.32         1.32 o                         
  -5   2  12         81.75         85.54         3.13 o                         
  -4   2  12          1.33         -0.32         1.76 o                         
  -3   2  12          0.06          0.01         1.50 o                         
  -2   2  12        675.24        742.92        25.96 o                         
  -1   2  12          6.37          6.14         1.10 o                         
   0   2  12        830.31        989.63        24.65 o                         
   1   2  12        336.23        372.50         7.06 o                         
   2   2  12         26.75         19.62         3.66 o                         
   3   2  12        178.31        179.60         7.58 o                         
   4   2  12         11.75          6.77         2.36 o                         
   5   2  12        109.32        122.50         4.03 o                         
   6   2  12          0.49          0.28         1.62 o                         
   7   2  12         14.92         12.52         2.23 o                         
   8   2  12          0.46         -0.50         1.34 o                         
   9   2  12          0.17          0.45         1.57 o                         
  -9   3  12          7.24          4.10         2.71 o                         
  -8   3  12          3.62          0.44         3.15 o                         
  -7   3  12          8.40          6.93         2.29 o                         
  -6   3  12          0.56          1.16         1.58 o                         
  -5   3  12         32.06         25.96         2.18 o                         
  -4   3  12          6.03          3.97         1.12 o                         
  -3   3  12          4.45          3.66         1.25 o                         
  -2   3  12         28.55         26.97         5.08 o                         
  -1   3  12         17.15         16.73         1.08 o                         
   0   3  12        183.95        254.16         7.62 o                         
   1   3  12         74.54         80.23         4.51 o                         
   2   3  12         17.71         15.70         1.30 o                         
   3   3  12          5.16          1.73         1.33 o                         
   4   3  12          0.12         -0.14         0.88 o                         
   5   3  12         10.43         10.49         3.03 o                         
   6   3  12          0.23          1.23         1.16 o                         
   7   3  12          1.84          0.31         0.78 o                         
  -7   4  12          0.41         -0.79         1.13 o                         
  -6   4  12          0.91          1.25         1.27 o                         
  -5   4  12         43.14         51.34        11.53 o                         
  -4   4  12          0.07          0.32         0.63 o                         
  -3   4  12         15.82         21.78         3.17 o                         
  -2   4  12         10.86         12.50         2.22 o                         
   0   4  12          0.14          0.93         1.41 o                         
   1   4  12         72.80        104.88         4.89 o                         
   2   4  12         26.70         26.21         2.71 o                         
   3   4  12          5.95          8.37         2.18 o                         
   4   4  12          5.62          2.02         1.89 o                         
   5   4  12         20.46         14.83         7.88 o                         
  -6   1  13         85.60         84.36         5.78 o                         
  -5   1  13        511.73        559.57        12.00 o                         
  -4   1  13       1670.16       1880.20        89.82 o                         
  -3   1  13         18.06         15.98         1.42 o                         
  -2   1  13       1120.16       1396.06        23.31 o                         
  -1   1  13        141.93        165.85        11.12 o                         
   0   1  13        160.03        153.99         9.33 o                         
   1   1  13         39.79         41.56         2.01 o                         
   2   1  13        341.93        286.68         6.34 o                         
   3   1  13        482.05        453.74         8.24 o                         
   4   1  13        130.51        128.35         4.53 o                         
   5   1  13         26.51         22.56         2.08 o                         
   6   1  13         46.25         47.50         3.38 o                         
   7   1  13         13.94          8.71         1.91 o                         
   8   1  13          8.61          7.72         2.16 o                         
   9   1  13          6.94          7.68         1.94 o                         
  -7   2  13        198.30        220.60         5.81 o                         
  -6   2  13         79.11         68.83         4.88 o                         
  -5   2  13        264.92        278.13        17.24 o                         
  -4   2  13        179.41        212.58         7.88 o                         
  -3   2  13        200.32        249.01         6.74 o                         
  -2   2  13       1288.61       1544.42        27.44 o                         
  -1   2  13          0.18         -0.60         0.80 o                         
   0   2  13          0.53          2.31         1.42 o                         
   1   2  13        737.99        802.23        14.22 o                         
   2   2  13         13.56         13.44         1.71 o                         
   3   2  13          1.01          0.38         1.73 o                         
   4   2  13          1.51          0.39         1.07 o                         
   5   2  13         42.67         45.40         2.68 o                         
   6   2  13        115.51        146.66         4.41 o                         
   7   2  13          3.10          3.12         1.56 o                         
   8   2  13         20.31         23.47         2.62 o                         
   9   2  13          0.76          2.63         1.84 o                         
  -9   3  13          2.02         -1.42         1.60 o                         
  -8   3  13         10.67         11.85         1.95 o                         
  -7   3  13         67.93         81.15         6.13 o                         
  -6   3  13          0.07         -0.55         1.40 o                         
  -5   3  13         80.96        108.30        17.36 o                         
  -3   3  13         38.59         45.15         1.91 o                         
  -2   3  13          0.71         -0.83         0.87 o                         
  -1   3  13          6.30          5.64         0.93 o                         
   0   3  13         87.43        128.78         7.14 o                         
   1   3  13         12.59         10.24         1.35 o                         
   3   3  13        168.51        208.55        11.91 o                         
   4   3  13         49.88         52.17         2.87 o                         
   5   3  13         13.38         15.05         1.61 o                         
   6   3  13          9.19          7.74         1.74 o                         
   7   3  13          0.19          0.58         0.86 o                         
  -7   4  13          0.04          1.90         1.78 o                         
  -6   4  13          3.43          1.56         0.73 o                         
  -5   4  13          6.61          7.62         3.64 o                         
  -4   4  13          1.48          0.63         0.63 o                         
  -3   4  13          1.82          0.16         1.44 o                         
  -2   4  13         26.44         28.05         2.66 o                         
  -1   4  13          1.58          6.77         3.34 o                         
   0   4  13          2.18          1.74         1.73 o                         
   1   4  13         20.22         26.08         2.96 o                         
   2   4  13          1.09          1.25         1.41 o                         
   3   4  13          2.57         -0.47         1.58 o                         
   4   4  13          2.97          2.30         1.89 o                         
   5   4  13          4.37          2.17         2.32 o                         
  -5   0  14        263.97        257.87        10.52 o                         
  -4   0  14       1055.33       1290.59        22.64 o                         
  -3   0  14       3868.09       4505.70        67.99 o                         
  -2   0  14        678.41        663.39        14.28 o                         
  -1   0  14       1664.67       1678.13        27.90 o                         
   0   0  14         17.00         15.30         1.87 o                         
   1   0  14       1651.76       1685.49        34.17 o                         
   3   0  14         53.82         45.98         4.43 o                         
   4   0  14        109.91         81.16         7.25 o                         
   5   0  14        112.92        113.56         5.37 o                         
   6   0  14          6.66          7.72         2.66 o                         
   7   0  14          9.89          8.51         2.72 o                         
   8   0  14         32.29         33.49         4.23 o                         
   9   0  14         13.32         15.70         3.69 o                         
  -6   1  14        925.17       1018.33        38.63 o                         
  -5   1  14        412.84        446.84        17.41 o                         
  -4   1  14        982.10       1110.35        15.99 o                         
  -3   1  14        653.85        712.79        16.14 o                         
  -2   1  14         44.50         57.32         5.90 o                         
  -1   1  14       3043.02       3411.58        79.81 o                         
   0   1  14        377.24        448.02         7.72 o                         
   1   1  14        454.99        425.23         9.39 o                         
   2   1  14        119.95        114.38         4.84 o                         
   3   1  14         11.00          4.92         1.39 o                         
   4   1  14        419.04        448.46         8.29 o                         
   5   1  14         15.75         11.20         2.59 o                         
   6   1  14         25.35         17.89         3.22 o                         
   7   1  14          1.02          2.91         2.70 o                         
   8   1  14          8.33         11.19         2.19 o                         
   9   1  14          3.23          2.49         1.75 o                         
  -7   2  14         13.51         12.50         3.64 o                         
  -6   2  14        501.13        601.57        29.01 o                         
  -5   2  14        103.55        101.55        11.62 o                         
  -4   2  14        147.79        163.60        17.15 o                         
  -3   2  14        382.23        431.86         9.42 o                         
  -2   2  14          7.40          8.74         2.71 o                         
  -1   2  14        193.14        236.45         5.49 o                         
   0   2  14         25.21         23.07         1.40 o                         
   1   2  14        220.98        246.05         5.32 o                         
   2   2  14          9.38          2.67         1.16 o                         
   3   2  14          0.06         -0.32         1.27 o                         
   4   2  14         29.27         23.07         2.63 o                         
   5   2  14          6.75          3.90         1.32 o                         
   6   2  14          6.29          2.72         1.71 o                         
   7   2  14          4.49          1.28         1.29 o                         
   8   2  14         21.57         28.09         2.68 o                         
 -10   3  14          2.78          0.79         2.39 o                         
  -9   3  14         12.95          9.81         3.62 o                         
  -8   3  14         10.05          7.05         2.38 o                         
  -7   3  14          0.03          1.82         3.01 o                         
  -6   3  14         48.84         47.42         8.90 o                         
  -5   3  14         23.48         22.58         2.60 o                         
  -3   3  14         59.28         83.65         4.37 o                         
  -2   3  14         89.10        102.58        10.66 o                         
  -1   3  14         21.74         25.05         2.71 o                         
   0   3  14          2.93          2.04         1.83 o                         
   1   3  14          1.42         -1.41         1.41 o                         
   2   3  14          0.20          1.91         2.85 o                         
   3   3  14         24.92         21.21         2.20 o                         
   4   3  14         15.68         12.56         1.36 o                         
   5   3  14         13.33         11.81         3.42 o                         
   6   3  14         13.12         16.15         2.02 o                         
   7   3  14          0.77          1.13         1.15 o                         
  -7   4  14          7.52          5.46         1.78 o                         
  -6   4  14         26.10         31.14         2.05 o                         
  -5   4  14          0.00         -0.05         0.57 o                         
  -4   4  14         10.16          7.98         0.91 o                         
  -3   4  14          4.90          4.73         1.91 o                         
  -2   4  14         80.78        117.07         4.91 o                         
  -1   4  14         55.60         77.78         4.21 o                         
   0   4  14         20.30         21.32         2.79 o                         
   1   4  14          1.20          1.74         1.73 o                         
   2   4  14         11.60          8.23         2.23 o                         
   3   4  14          3.99          3.15         1.87 o                         
   4   4  14         16.71         19.23         3.06 o                         
  -7   1  15        379.70        420.84        16.01 o                         
  -6   1  15        388.28        405.54        10.39 o                         
  -5   1  15          9.55          6.04         1.71 o                         
  -4   1  15        138.44        141.35         4.09 o                         
  -3   1  15        567.86        653.98        30.44 o                         
  -2   1  15        193.32        223.86         4.39 o                         
  -1   1  15        132.34        128.20         8.64 o                         
   0   1  15       1572.01       1754.83        37.14 o                         
   1   1  15        431.19        435.03        26.08 o                         
   2   1  15          0.16         -0.09         1.07 o                         
   3   1  15         19.98         10.19         1.76 o                         
   4   1  15          0.05         -1.33         1.33 o                         
   5   1  15          9.51          4.57         2.37 o                         
   6   1  15         24.25         19.35         2.71 o                         
   7   1  15          0.40          1.06         1.42 o                         
   8   1  15          1.15          3.51         5.47 o                         
   9   1  15          0.40          1.28         1.66 o                         
  -8   2  15         68.50         94.83         7.34 o                         
  -7   2  15         26.25         23.80         2.84 o                         
  -6   2  15        151.16        139.06         5.98 o                         
  -5   2  15        858.62       1060.16        48.46 o                         
  -4   2  15        305.39        329.96        13.18 o                         
  -3   2  15          2.13          1.43         0.90 o                         
  -2   2  15        334.82        395.41         8.01 o                         
  -1   2  15         20.55         22.35         1.62 o                         
   0   2  15        181.69        190.60         7.96 o                         
   1   2  15         70.63         66.94         3.55 o                         
   2   2  15        326.54        357.62         6.85 o                         
   3   2  15        128.88        131.51         3.98 o                         
   4   2  15         34.84         27.72         2.37 o                         
   5   2  15          5.75          4.38         1.51 o                         
   6   2  15         12.52         18.16         2.30 o                         
   7   2  15         16.67         41.01         6.12 o                         
   8   2  15          7.25          6.43         3.98 o                         
 -10   3  15          5.64          4.53         2.13 o                         
  -9   3  15          7.50          2.56         4.02 o                         
  -8   3  15         13.37         10.86         2.45 o                         
  -7   3  15         17.53         24.52         2.92 o                         
  -6   3  15         15.05         12.29         7.07 o                         
  -5   3  15         12.99         14.07         5.36 o                         
  -4   3  15        438.15        463.39        11.82 o                         
  -3   3  15        231.21        343.54         9.33 o                         
  -2   3  15         65.86         77.34         2.88 o                         
  -1   3  15          5.22          3.85         2.29 o                         
   0   3  15         71.54         92.48         4.12 o                         
   1   3  15          1.29          1.45         1.04 o                         
   2   3  15        172.41        191.23         9.36 o                         
   3   3  15          4.81          2.87         2.36 o                         
   4   3  15          0.29         -0.62         0.62 o                         
   5   3  15          0.58          0.29         0.84 o                         
   6   3  15          7.16          6.60         1.70 o                         
   7   3  15          3.64          5.10         1.51 o                         
  -7   4  15          6.86          5.53         1.95 o                         
  -6   4  15          3.43          2.20         1.73 o                         
  -5   4  15          5.74          2.14         0.95 o                         
  -4   4  15          3.05          0.90         0.94 o                         
  -1   4  15         22.37         22.25         2.85 o                         
   0   4  15          0.80          0.79         2.07 o                         
   2   4  15          0.99          1.58         1.58 o                         
   3   4  15          2.80         -0.79         1.76 o                         
   4   4  15          2.86          4.26         3.01 o                         
  -6   0  16         49.71         48.23         3.50 o                         
  -5   0  16        739.62        828.66        16.68 o                         
  -4   0  16        644.99        852.65        16.17 o                         
  -3   0  16        520.43        614.53        12.49 o                         
  -2   0  16       2439.82       2854.07        53.97 o                         
  -1   0  16       4239.82       4299.21        69.72 o                         
   1   0  16         19.43         16.41         2.34 o                         
   2   0  16        420.36        387.06        14.37 o                         
   3   0  16         80.49         70.00         4.21 o                         
   4   0  16         15.61         12.06         2.53 o                         
   5   0  16        142.88        168.60         7.19 o                         
   6   0  16        100.00        115.98         6.24 o                         
   7   0  16         15.69         10.45         3.01 o                         
   8   0  16          2.52          2.06         2.71 o                         
   9   0  16         60.55        132.51         8.10 o                         
  -7   1  16        805.52        875.48        72.42 o                         
  -6   1  16          0.30         -0.65         2.92 o                         
  -5   1  16        138.89        142.11         3.70 o                         
  -4   1  16        829.10        920.84        52.35 o                         
  -3   1  16        110.58         89.23         5.98 o                         
  -2   1  16        108.82        121.63         4.12 o                         
  -1   1  16         53.03         48.83         2.72 o                         
   0   1  16          8.14          8.53         1.45 o                         
   1   1  16        423.68        420.00         9.01 o                         
   2   1  16         18.70         14.14         3.49 o                         
   3   1  16         66.51         60.07         2.76 o                         
   4   1  16        209.50        234.95         7.71 o                         
   5   1  16         56.77         57.04         3.93 o                         
   6   1  16          3.12         -0.16         2.41 o                         
   7   1  16        101.23        154.39         7.59 o                         
   8   1  16          0.09          1.18         1.90 o                         
   9   1  16          0.24          0.66         1.48 o                         
  -8   2  16         96.30        112.08        14.29 o                         
  -7   2  16         50.96         55.64         6.31 o                         
  -6   2  16        433.33        525.53        14.95 o                         
  -5   2  16        118.11        103.26         3.97 o                         
  -4   2  16         52.53         65.05         3.24 o                         
  -3   2  16          2.60          1.97         1.13 o                         
  -2   2  16          0.11         -0.45         0.84 o                         
  -1   2  16         59.06         67.80         4.61 o                         
   0   2  16        115.05        136.25         4.55 o                         
   1   2  16          4.22          2.74         2.85 o                         
   2   2  16         75.16         76.94         4.27 o                         
   3   2  16         21.02         11.42         2.27 o                         
   4   2  16          3.80          2.81         1.49 o                         
   5   2  16         51.51         68.07         3.78 o                         
   6   2  16          1.80          2.85         2.04 o                         
   7   2  16          3.99          5.67         1.81 o                         
   8   2  16          0.05         -0.84         2.07 o                         
  -9   3  16          0.45          3.00         3.23 o                         
  -8   3  16         51.19         69.08         5.44 o                         
  -7   3  16          0.04          1.09         1.83 o                         
  -6   3  16         15.74         12.68         3.13 o                         
  -5   3  16          4.41          2.70         1.27 o                         
  -4   3  16          6.42          3.55         2.20 o                         
  -3   3  16        127.30        124.78         4.92 o                         
  -2   3  16          5.51          3.30         2.36 o                         
  -1   3  16          8.63          7.62         1.00 o                         
   0   3  16         47.24         62.76         6.91 o                         
   1   3  16         49.27         50.17         3.93 o                         
   2   3  16          0.03          0.62         1.26 o                         
   3   3  16         20.47         14.76         1.84 o                         
   4   3  16          0.57          1.57         1.74 o                         
   5   3  16          2.95          2.94         2.18 o                         
   6   3  16          0.63          0.59         1.07 o                         
  -7   4  16          0.17         -0.58         0.79 o                         
  -6   4  16          2.56          1.13         0.83 o                         
  -5   4  16          0.73         -0.04         0.49 o                         
  -4   4  16          1.74          1.74         1.09 o                         
  -3   4  16          0.87          2.36         2.20 o                         
  -2   4  16         17.64         22.01         4.61 o                         
  -1   4  16         37.58         60.84         3.93 o                         
   0   4  16         15.06         14.05         2.36 o                         
   1   4  16          8.30          1.58         3.80 o                         
   2   4  16          0.01          1.74         1.90 o                         
   3   4  16          3.37          2.36         2.20 o                         
  -7   1  17         74.66         80.01         7.20 o                         
  -6   1  17          0.06         -1.73         1.73 o                         
  -5   1  17         45.97         55.06         2.93 o                         
  -4   1  17         75.35         77.58         2.74 o                         
  -3   1  17        819.56        885.50        30.35 o                         
  -2   1  17         27.30         11.10         2.31 o                         
  -1   1  17          0.42          0.96         0.94 o                         
   0   1  17         41.19         34.88         1.92 o                         
   1   1  17        237.01        252.28         5.35 o                         
   2   1  17         62.46         39.07         3.51 o                         
   3   1  17         81.17         69.83        14.03 o                         
   4   1  17         17.65         15.92         3.32 o                         
   5   1  17         52.00         36.72         2.75 o                         
   6   1  17          0.44         -0.37         2.04 o                         
   7   1  17         19.30         18.18         3.75 o                         
   8   1  17          3.64          2.69         1.80 o                         
  -9   2  17         12.69          7.45         2.88 o                         
  -8   2  17          0.07          1.03         2.01 o                         
  -7   2  17          7.63          0.77         2.19 o                         
  -6   2  17        369.85        400.88         8.57 o                         
  -5   2  17        657.53        866.60        18.60 o                         
  -4   2  17          4.25          3.54         1.20 o                         
  -3   2  17         16.16         15.30         1.56 o                         
  -2   2  17          7.88          4.15         1.19 o                         
  -1   2  17         24.86         22.33         2.18 o                         
   0   2  17        244.41        248.61         8.33 o                         
   1   2  17         12.85         11.38         1.70 o                         
   2   2  17         35.22         28.29         4.95 o                         
   3   2  17        200.27        209.91        15.66 o                         
   4   2  17          2.82          4.96         1.82 o                         
   5   2  17        133.83        143.77         6.63 o                         
   6   2  17          0.73          1.35         1.64 o                         
   7   2  17          0.47          0.95         1.46 o                         
  -9   3  17          1.16          1.12         2.55 o                         
  -8   3  17          0.18          0.71         1.96 o                         
  -7   3  17         10.03          6.77         2.13 o                         
  -6   3  17          8.60          5.63         1.83 o                         
  -5   3  17         26.99         20.91         1.78 o                         
  -4   3  17        183.27        232.21        32.66 o                         
  -3   3  17        121.66        120.10         4.08 o                         
  -2   3  17         33.33         42.76         5.97 o                         
  -1   3  17         10.22         12.17         1.49 o                         
   0   3  17         36.67         37.84         4.49 o                         
   1   3  17         27.44         24.78         2.37 o                         
   2   3  17          6.38          6.43         1.23 o                         
   3   3  17         43.24         38.26         1.91 o                         
   4   3  17          1.36          1.07         1.06 o                         
   5   3  17          7.83          5.07         1.20 o                         
   6   3  17          7.47          6.35         1.49 o                         
  -6   4  17          0.10          0.32         1.11 o                         
  -5   4  17          1.48          0.16         1.44 o                         
  -4   4  17          1.45          0.63         0.79 o                         
  -3   4  17          9.01          2.06         1.58 o                         
  -2   4  17         31.41         45.14         6.25 o                         
  -1   4  17          0.04          0.63         2.06 o                         
   0   4  17          0.18         -1.25         1.58 o                         
   2   4  17          1.37          5.84         2.37 o                         
   3   4  17          1.85          5.24         2.99 o                         
  -7   0  18        437.82        525.88        12.70 o                         
  -6   0  18         49.71         42.31         3.10 o                         
  -5   0  18          2.22          1.74         1.73 o                         
  -4   0  18       2840.85       2954.61        65.89 o                         
  -3   0  18        117.68         99.55         6.03 o                         
  -2   0  18        364.83        387.02         9.41 o                         
   0   0  18         36.94         23.09         2.53 o                         
   1   0  18          1.17          2.06         1.73 o                         
   2   0  18        297.72        318.00         9.87 o                         
   3   0  18        235.78        234.52         8.09 o                         
   4   0  18        282.50        274.67         9.17 o                         
   5   0  18          1.95          2.20         2.36 o                         
   6   0  18          6.29          9.50         5.03 o                         
   7   0  18        111.89        167.93        13.04 o                         
  -8   1  18        346.91        395.86        17.02 o                         
  -7   1  18        254.56        261.61        18.51 o                         
  -6   1  18        128.32        117.22         3.75 o                         
  -5   1  18        122.06        136.21         3.97 o                         
  -4   1  18         43.17         41.08         2.22 o                         
  -3   1  18        736.06        817.76        36.80 o                         
  -2   1  18       1345.32       1515.33        23.55 o                         
  -1   1  18         63.18         54.08         2.40 o                         
   0   1  18        275.28        316.68         7.57 o                         
   1   1  18        759.45        897.25        13.75 o                         
   2   1  18        213.96        220.03         5.27 o                         
   3   1  18          3.23          1.19         2.46 o                         
   4   1  18         55.87         65.10         3.29 o                         
   5   1  18         17.28         13.53         3.86 o                         
   6   1  18         49.33         48.18         3.21 o                         
   7   1  18          1.50          1.67         1.68 o                         
   8   1  18          3.16          3.72         3.47 o                         
  -9   2  18          2.71          1.10         2.21 o                         
  -8   2  18          0.14          4.31         2.85 o                         
  -7   2  18         45.92         51.99         3.98 o                         
  -6   2  18        303.99        315.79         9.39 o                         
  -5   2  18          1.93         -0.10         1.42 o                         
  -4   2  18         79.31         76.43         6.29 o                         
  -3   2  18         74.77         73.00         3.36 o                         
  -2   2  18          7.59          6.19         1.83 o                         
  -1   2  18        261.68        343.33        15.00 o                         
   0   2  18         37.14         35.80         6.69 o                         
   1   2  18          4.85          4.15         1.71 o                         
   2   2  18         43.52         52.74         4.81 o                         
   3   2  18          0.01         -0.86         2.22 o                         
   4   2  18         52.80         49.81         3.54 o                         
   5   2  18          7.49          7.17         1.90 o                         
   6   2  18          0.04          0.62         3.01 o                         
   7   2  18          0.26          1.01         1.56 o                         
  -9   3  18          1.18          2.43         2.22 o                         
  -8   3  18         10.74          9.04         3.78 o                         
  -7   3  18         17.13         26.86         4.56 o                         
  -6   3  18          1.91          1.43         0.99 o                         
  -5   3  18         27.30         24.33         4.19 o                         
  -4   3  18        131.96        125.40         4.05 o                         
  -3   3  18          2.92          2.28         0.90 o                         
  -2   3  18         14.72         14.42         5.77 o                         
  -1   3  18         26.62         23.97         1.49 o                         
   0   3  18          0.03          0.40         0.78 o                         
   1   3  18          0.34         -0.15         0.78 o                         
   2   3  18         11.65          7.56         3.02 o                         
   3   3  18         17.99         17.78         2.31 o                         
   4   3  18          0.12         -0.28         2.39 o                         
   5   3  18          0.11          1.22         1.50 o                         
  -6   4  18          5.24          3.66         1.58 o                         
  -5   4  18          5.94          3.66         1.25 o                         
  -4   4  18         12.50         15.70         2.99 o                         
  -3   4  18         13.19          9.81         2.20 o                         
  -2   4  18         30.47         39.73         6.03 o                         
  -1   4  18         13.83         14.43         2.86 o                         
   0   4  18          0.06          0.16         1.93 o                         
   1   4  18          0.26         -1.91         1.91 o                         
   2   4  18          0.19          3.32         1.88 o                         
  -9   1  19         68.82         69.79         6.93 o                         
  -8   1  19         34.67         27.25         5.13 o                         
  -7   1  19         19.87         15.52         3.81 o                         
  -6   1  19        209.16        219.34         7.46 o                         
  -5   1  19        379.36        407.53         7.19 o                         
  -4   1  19         47.54         44.14         2.95 o                         
  -3   1  19          2.75          0.12         1.11 o                         
  -2   1  19        748.54        843.12        19.01 o                         
  -1   1  19         10.95          8.79         3.72 o                         
   0   1  19          0.20          0.69         1.25 o                         
   1   1  19          5.56         -1.51         2.45 o                         
   2   1  19          5.70          4.58         1.64 o                         
   3   1  19        152.60        150.18         5.75 o                         
   4   1  19          4.97          4.04         2.20 o                         
   5   1  19         55.21         52.67         3.16 o                         
   6   1  19          1.10         -1.15         1.60 o                         
   7   1  19          1.00          2.01         1.76 o                         
   8   1  19          8.56         14.39         4.49 o                         
  -9   2  19          5.80          1.35         2.06 o                         
  -8   2  19         74.89         82.12         4.99 o                         
  -7   2  19          1.38          1.82         1.70 o                         
  -6   2  19          2.42          2.06         2.71 o                         
  -5   2  19         51.96         52.00         2.56 o                         
  -4   2  19         11.96          3.76         3.15 o                         
  -3   2  19        290.08        380.46         8.35 o                         
  -2   2  19          1.33         -0.93         1.09 o                         
  -1   2  19          0.48         -1.34         1.42 o                         
   0   2  19        468.12        599.00        11.94 o                         
   1   2  19         99.32        127.65         5.43 o                         
   2   2  19         16.66          9.09         2.41 o                         
   3   2  19         90.01         88.00         3.56 o                         
   4   2  19          0.03         -1.11         1.26 o                         
   5   2  19         49.91         39.10         4.95 o                         
   6   2  19          7.00          6.61         2.39 o                         
   7   2  19          2.46          1.09         1.56 o                         
  -9   3  19          1.23         -0.63         2.83 o                         
  -8   3  19         20.73         15.81         4.40 o                         
  -7   3  19          0.14          0.42         1.24 o                         
  -6   3  19         11.14          7.23         1.48 o                         
  -5   3  19         14.30         20.04         2.00 o                         
  -4   3  19         11.98          7.62         5.79 o                         
  -3   3  19         10.99          6.39         4.49 o                         
  -2   3  19         68.60         77.61         3.82 o                         
  -1   3  19          1.05          0.22         0.96 o                         
   0   3  19          2.58         -1.74         2.23 o                         
   1   3  19         24.15         15.22         3.86 o                         
   2   3  19         65.68         61.44         3.55 o                         
   3   3  19         12.85         10.15         3.40 o                         
   4   3  19          0.11          0.77         2.06 o                         
   5   3  19         10.14          7.26         2.79 o                         
  -5   4  19          2.28          0.16         0.97 o                         
  -4   4  19          0.73         -0.32         1.44 o                         
  -3   4  19          3.65          3.80         2.06 o                         
  -2   4  19          0.87          1.42         1.90 o                         
  -1   4  19          0.06         -0.93         1.88 o                         
   0   4  19         15.95         13.96         2.72 o                         
   1   4  19          0.15          2.36         2.04 o                         
   2   4  19          0.06         -0.93         1.88 o                         
  -8   0  20          5.01          5.71         3.48 o                         
  -7   0  20        291.04        309.93         9.31 o                         
  -6   0  20          0.57         -0.79         2.07 o                         
  -5   0  20         99.59         98.54         4.50 o                         
  -4   0  20       1460.35       1615.07        28.36 o                         
  -3   0  20        422.40        419.36        13.93 o                         
  -2   0  20         53.24         36.77         3.36 o                         
  -1   0  20        222.17        249.40         7.95 o                         
   0   0  20        465.49        493.56        12.31 o                         
   1   0  20       2929.57       3097.15        53.39 o                         
   2   0  20          7.80         14.72         2.99 o                         
   3   0  20         16.54         12.14         2.80 o                         
   4   0  20         90.60        106.18         5.97 o                         
   5   0  20         58.39         43.62         4.32 o                         
   6   0  20        196.35        248.95         9.53 o                         
   7   0  20         35.22         65.43         5.70 o                         
   8   0  20          2.41          0.93         2.52 o                         
  -9   1  20         74.94         76.67         7.27 o                         
  -8   1  20          9.08          6.39         2.79 o                         
  -7   1  20         58.72         53.10         6.47 o                         
  -6   1  20        331.87        329.31         6.46 o                         
  -5   1  20          8.49          2.83         4.11 o                         
  -4   1  20         40.79         33.42         4.07 o                         
  -3   1  20         62.14         69.05         2.51 o                         
  -2   1  20         51.89         54.20         3.19 o                         
  -1   1  20       1278.07       1492.85        18.92 o                         
   0   1  20          1.39          1.19         1.60 o                         
   1   1  20        123.07        153.17         5.08 o                         
   2   1  20        277.45        299.07         7.64 o                         
   3   1  20        541.45        548.48        10.21 o                         
   4   1  20        116.67        102.65         4.80 o                         
   5   1  20         32.30         32.41         3.56 o                         
   6   1  20         21.00         21.02         2.49 o                         
   7   1  20          0.09          0.77         1.83 o                         
  -9   2  20          3.60          2.18         2.24 o                         
  -8   2  20         39.69         38.98        11.21 o                         
  -7   2  20         27.11         25.72         2.48 o                         
  -6   2  20          2.49          0.21         1.29 o                         
  -5   2  20         16.63         19.51         1.85 o                         
  -4   2  20          5.70          4.60         1.65 o                         
  -3   2  20        117.41        134.92         4.65 o                         
  -2   2  20          2.66          3.04         1.48 o                         
  -1   2  20         20.99         20.92         2.08 o                         
   0   2  20          0.00         -1.52         1.83 o                         
   1   2  20         84.39         78.54         3.24 o                         
   2   2  20         69.76         59.54         6.09 o                         
   3   2  20          3.40         -1.08         3.24 o                         
   4   2  20        123.16        132.07         4.83 o                         
   5   2  20         37.56         40.43         3.77 o                         
   6   2  20          1.07          0.44         1.61 o                         
  -9   3  20          6.09         10.71         2.75 o                         
  -8   3  20          0.32          2.66         2.18 o                         
  -7   3  20          0.06          1.35         1.17 o                         
  -6   3  20          0.43         -0.07         1.42 o                         
  -5   3  20          0.61         -1.10         1.81 o                         
  -4   3  20         29.07         21.63         1.75 o                         
  -3   3  20          7.57          5.30         1.91 o                         
  -2   3  20          2.16          4.67         1.32 o                         
  -1   3  20          0.09          0.12         0.86 o                         
   0   3  20         62.21         77.53         5.43 o                         
   1   3  20         13.22          8.69         2.98 o                         
   2   3  20         28.94         28.50         6.69 o                         
   3   3  20          0.16          2.18         1.73 o                         
   4   3  20          0.07         -0.11         2.54 o                         
   5   3  20          0.38          0.75         1.02 o                         
  -5   4  20          0.04         -0.32         0.79 o                         
  -4   4  20          0.71         -0.16         1.44 o                         
  -3   4  20         31.52         35.26         3.59 o                         
  -2   4  20          0.07         -0.32         1.76 o                         
  -1   4  20          0.25          0.16         2.09 o                         
   0   4  20          6.05          1.91         2.06 o                         
   1   4  20          1.51          0.79         2.07 o                         
  -9   1  21         28.54         21.08         5.78 o                         
  -8   1  21         46.48         42.11         6.58 o                         
  -7   1  21         34.01         23.58         5.41 o                         
  -6   1  21          0.45          1.24         1.86 o                         
  -5   1  21        113.30        107.48         3.50 o                         
  -4   1  21         98.42         81.72         3.06 o                         
  -3   1  21          2.85          6.12         3.17 o                         
  -2   1  21          8.57          4.41         1.78 o                         
  -1   1  21        496.42        580.18        23.32 o                         
   0   1  21          1.57          1.64         1.43 o                         
   1   1  21         19.05         14.52         2.07 o                         
   2   1  21         23.18         18.17         3.05 o                         
   3   1  21         25.18         23.98         2.71 o                         
   4   1  21         39.95         31.00         2.91 o                         
   5   1  21         22.70         21.25         2.61 o                         
   6   1  21          0.83          2.34         1.97 o                         
   7   1  21          8.54          8.40         3.62 o                         
 -10   2  21          2.33          1.25         2.06 o                         
  -9   2  21          0.01          0.47         2.30 o                         
  -8   2  21          8.90          5.72         2.36 o                         
  -7   2  21        180.18        200.62         8.02 o                         
  -6   2  21         22.84         22.02         2.06 o                         
  -5   2  21         72.43         81.49         3.05 o                         
  -4   2  21          8.44          8.56         1.75 o                         
  -3   2  21        433.17        567.65        12.87 o                         
  -2   2  21        132.47        149.53         5.10 o                         
  -1   2  21         30.77         35.72         2.33 o                         
   0   2  21          6.07          4.66         1.65 o                         
   1   2  21         64.86         56.07         3.21 o                         
   2   2  21         46.54         42.20         3.52 o                         
   3   2  21         96.78        116.22         4.15 o                         
   4   2  21         18.70          9.98         2.05 o                         
   5   2  21         48.69         60.17         7.81 o                         
   6   2  21          0.16         -0.95         2.45 o                         
  -8   3  21          2.90          3.60         2.35 o                         
  -7   3  21         15.45         10.36         3.74 o                         
  -6   3  21         19.46         20.93         2.35 o                         
  -5   3  21        276.87        467.33        13.60 o                         
  -4   3  21          0.32          1.28         1.58 o                         
  -3   3  21          0.84          0.92         1.89 o                         
  -2   3  21          0.02         -0.13         0.73 o                         
  -1   3  21         47.78         61.56         2.51 o                         
   0   3  21          0.95          0.64         1.74 o                         
   1   3  21          0.68          1.33         0.75 o                         
   2   3  21          7.56          4.75         2.61 o                         
   3   3  21          4.79          2.99         1.16 o                         
   4   3  21          1.26         -0.47         0.91 o                         
  -4   4  21          0.90         -1.25         1.41 o                         
  -3   4  21         51.18         69.58         5.03 o                         
  -2   4  21          6.36          3.32         2.20 o                         
  -1   4  21          1.67          3.15         2.55 o                         
   0   4  21          3.15          0.63         2.06 o                         
  -9   0  22         86.15         76.45         5.07 o                         
  -8   0  22         16.09          8.09         2.50 o                         
  -7   0  22        108.54        113.29         5.62 o                         
  -6   0  22        814.47        844.46        17.56 o                         
  -5   0  22         49.16         32.62         4.45 o                         
  -4   0  22        237.49        280.09         8.00 o                         
  -3   0  22          8.85         15.02         3.61 o                         
  -2   0  22        369.37        420.31        11.36 o                         
  -1   0  22       1046.20       1197.03        22.65 o                         
   0   0  22        416.20        438.61        18.45 o                         
   1   0  22       1373.67       1509.60        28.40 o                         
   2   0  22        251.69        244.64         8.27 o                         
   3   0  22         26.63         13.12         3.01 o                         
   4   0  22        247.70        288.99        14.12 o                         
   5   0  22          7.94          3.47         2.67 o                         
   6   0  22          2.62          2.20         2.83 o                         
   7   0  22          2.03         -1.58         2.53 o                         
  -9   1  22         57.68         42.25         3.33 o                         
  -8   1  22          3.54          3.50         2.93 o                         
  -7   1  22         75.10         74.28         3.37 o                         
  -6   1  22         72.43         72.12         5.44 o                         
  -5   1  22         74.35         68.43         3.31 o                         
  -4   1  22        621.07        706.96        12.71 o                         
  -3   1  22        192.18        191.79         4.75 o                         
  -2   1  22          9.49         13.49         2.57 o                         
  -1   1  22        421.32        488.17        18.79 o                         
   0   1  22        305.22        346.12         8.30 o                         
   1   1  22        320.05        363.51         7.29 o                         
   2   1  22          3.34          5.03         3.17 o                         
   3   1  22        191.87        210.53         5.77 o                         
   4   1  22         28.27         18.72         3.93 o                         
   5   1  22          4.84          3.40         2.11 o                         
   6   1  22         45.13         48.01         3.64 o                         
 -10   2  22          0.07         -0.93         3.31 o                         
  -9   2  22          7.15         10.42         3.72 o                         
  -8   2  22          0.54          1.39         1.81 o                         
  -7   2  22         46.05         34.40         2.49 o                         
  -6   2  22          2.43          1.22         1.33 o                         
  -5   2  22         75.52         76.62        10.93 o                         
  -4   2  22         11.71          9.95         2.95 o                         
  -3   2  22         83.08         88.24         6.13 o                         
  -2   2  22        511.83        681.64        26.79 o                         
  -1   2  22         30.37         24.28         2.28 o                         
   0   2  22        113.86        149.56         6.03 o                         
   1   2  22         48.47         43.86         3.66 o                         
   2   2  22         21.84         18.37         2.51 o                         
   3   2  22         81.64         67.11         4.78 o                         
   4   2  22          2.35          0.69         1.62 o                         
   5   2  22          0.34          0.16         1.83 o                         
  -8   3  22          9.55          7.55         2.22 o                         
  -7   3  22          4.78          3.38         1.50 o                         
  -6   3  22         15.34         12.61         5.07 o                         
  -5   3  22          7.91          3.88         1.69 o                         
  -4   3  22         16.79         14.24         1.90 o                         
  -3   3  22         23.95         19.08         1.94 o                         
  -2   3  22         24.06         22.08         1.65 o                         
  -1   3  22         17.63         20.30         3.65 o                         
   0   3  22         80.13        108.97        14.53 o                         
   1   3  22          2.08          1.74         2.54 o                         
   2   3  22         16.75         17.31         1.62 o                         
   3   3  22          4.23          1.34         0.89 o                         
   4   3  22          0.41          1.36         1.13 o                         
  -9   1  23          3.60          4.43         2.46 o                         
  -8   1  23         82.67         98.93         3.89 o                         
  -7   1  23         10.14          2.37         4.33 o                         
  -6   1  23         27.74         29.35         2.44 o                         
  -5   1  23          1.31          0.95         1.79 o                         
  -4   1  23         54.15         46.44         2.79 o                         
  -3   1  23         51.47         54.78         2.90 o                         
  -2   1  23        324.49        413.94        16.37 o                         
  -1   1  23        232.07        285.01        15.06 o                         
   0   1  23          4.98          3.77         1.84 o                         
   1   1  23        220.70        227.14         5.76 o                         
   2   1  23        567.39        631.44        12.40 o                         
   3   1  23         65.97         57.32         3.80 o                         
   4   1  23         45.83         33.54         3.13 o                         
   5   1  23         13.53         11.63         4.02 o                         
   6   1  23          1.26          0.51         1.85 o                         
 -10   2  23         16.97         21.41         4.95 o                         
  -9   2  23          0.46          3.31         2.68 o                         
  -8   2  23         33.60         39.93         2.64 o                         
  -7   2  23         42.82         38.59         3.00 o                         
  -6   2  23          9.56          9.58         2.63 o                         
  -5   2  23          6.22          3.81         1.74 o                         
  -4   2  23        126.37        147.03        11.86 o                         
  -3   2  23        174.34        220.94         7.12 o                         
  -2   2  23          2.66          0.59         3.31 o                         
  -1   2  23         41.99         40.00         3.59 o                         
   0   2  23        101.87        114.40         6.20 o                         
   1   2  23          0.00         -1.50         1.50 o                         
   2   2  23         37.16         28.98         5.59 o                         
   3   2  23          7.29          4.82         2.62 o                         
   4   2  23        171.48        183.37         9.16 o                         
   5   2  23          4.93          3.33         1.75 o                         
  -8   3  23          3.71          1.47         1.26 o                         
  -7   3  23          1.68          0.24         1.47 o                         
  -6   3  23         19.40         13.73         2.37 o                         
  -5   3  23          0.31          0.08         1.99 o                         
  -4   3  23         17.21         19.56         2.32 o                         
  -3   3  23         12.31          4.73         1.76 o                         
  -2   3  23         24.55         25.58         2.47 o                         
  -1   3  23         13.02         12.97         2.28 o                         
   0   3  23         40.87         43.98         9.67 o                         
   1   3  23          1.92          0.16         0.94 o                         
   2   3  23         33.78         27.88         2.76 o                         
   3   3  23          0.13          0.87         0.94 o                         
 -10   0  24          0.75         -1.25         2.20 o                         
  -9   0  24         84.24         80.47         5.19 o                         
  -8   0  24          5.52          4.57         2.53 o                         
  -7   0  24         20.13         16.92         3.62 o                         
  -6   0  24        193.14        236.80         7.74 o                         
  -5   0  24        544.62        635.00        13.96 o                         
  -4   0  24        130.24        121.75         5.56 o                         
  -3   0  24         11.96          2.85         3.31 o                         
  -2   0  24        870.81       1045.56        21.17 o                         
  -1   0  24         91.62        117.89         7.65 o                         
   0   0  24        945.49       1211.38        25.42 o                         
   1   0  24        263.13        332.00        10.55 o                         
   2   0  24         33.77         18.19         3.32 o                         
   3   0  24        141.80        133.40         6.40 o                         
   4   0  24          3.06          1.74         2.53 o                         
   5   0  24         50.88         40.85         6.27 o                         
   6   0  24         16.68         14.72         3.77 o                         
 -10   1  24          3.06          4.88         2.77 o                         
  -9   1  24         11.56         12.12         5.14 o                         
  -8   1  24         21.26         18.47         2.92 o                         
  -7   1  24        209.91        239.19        11.07 o                         
  -6   1  24         27.21         22.58         2.36 o                         
  -5   1  24         40.52         24.70         2.83 o                         
  -4   1  24        441.85        521.81         8.74 o                         
  -3   1  24        388.52        461.44        14.62 o                         
  -2   1  24        547.08        691.31        18.85 o                         
  -1   1  24        153.49        179.36         5.18 o                         
   0   1  24        217.36        259.66         7.66 o                         
   1   1  24         53.28         49.40         5.24 o                         
   2   1  24         65.37         54.36        12.83 o                         
   3   1  24          0.06          1.12         2.54 o                         
   4   1  24         11.95         17.42         2.71 o                         
   5   1  24          2.52         -1.11         2.45 o                         
   6   1  24          5.63          7.81         2.52 o                         
  -9   2  24          8.79          6.92         2.46 o                         
  -8   2  24         10.45          8.15         1.76 o                         
  -7   2  24          1.55          2.01         1.57 o                         
  -6   2  24         90.37         87.38         3.48 o                         
  -5   2  24        218.40        236.03        13.22 o                         
  -4   2  24        222.92        269.86        23.21 o                         
  -3   2  24          0.01          0.89         1.67 o                         
  -2   2  24        120.25        145.92         4.45 o                         
  -1   2  24          0.00          0.16         1.46 o                         
   0   2  24         10.41          7.57         2.68 o                         
   1   2  24          2.16          1.29         3.24 o                         
   2   2  24          6.08          5.47         1.63 o                         
   3   2  24          1.71          0.68         1.71 o                         
   4   2  24          1.09          0.37         1.49 o                         
  -7   3  24         26.80         23.80         2.13 o                         
  -6   3  24         65.71         70.04         7.52 o                         
  -5   3  24         21.86         16.14         1.83 o                         
  -4   3  24         44.39         38.52        10.96 o                         
  -3   3  24          0.71          1.74         2.23 o                         
  -2   3  24          0.59         -1.11         1.11 o                         
  -1   3  24         37.28         35.61         4.09 o                         
   0   3  24          6.38          6.21         1.51 o                         
   1   3  24         21.70         12.22         1.08 o                         
   2   3  24          0.72          0.79         2.52 o                         
 -10   1  25          8.53          6.00         2.51 o                         
  -9   1  25         12.31          9.76         2.44 o                         
  -8   1  25         25.02         22.98         3.89 o                         
  -7   1  25          1.46         -3.01         3.01 o                         
  -6   1  25          6.76          4.06         2.19 o                         
  -5   1  25        107.48         98.05         4.99 o                         
  -4   1  25        118.07        126.80         6.05 o                         
  -3   1  25        360.75        431.34         9.38 o                         
  -2   1  25          9.74          8.23         2.37 o                         
  -1   1  25         17.18         14.37         4.22 o                         
   0   1  25          2.38          2.53         1.82 o                         
   1   1  25         30.01         29.03         3.53 o                         
   2   1  25          0.56          0.53         4.03 o                         
   3   1  25          0.60         -0.48         1.82 o                         
   4   1  25          4.61          3.64         3.07 o                         
   5   1  25          0.01         -1.55         1.55 o                         
  -9   2  25         11.18          6.23         1.84 o                         
  -8   2  25          5.47          3.50         1.73 o                         
  -7   2  25          0.01          3.35         2.91 o                         
  -6   2  25          7.53          3.94         2.06 o                         
  -5   2  25         79.17         80.73         7.78 o                         
  -4   2  25         32.95         30.51         5.46 o                         
  -3   2  25         40.19         34.52         4.29 o                         
  -2   2  25         30.70         34.15         3.85 o                         
  -1   2  25        125.02        141.56         9.20 o                         
   0   2  25          3.02          1.53         1.68 o                         
   1   2  25          8.86          5.42         1.86 o                         
   2   2  25          7.53          8.30         3.02 o                         
   3   2  25         41.42         39.61         3.45 o                         
   4   2  25          3.01          2.74         1.50 o                         
  -6   3  25          0.35         -1.82         1.82 o                         
  -5   3  25          1.61          0.00         1.58 o                         
  -4   3  25          1.75          2.44         1.83 o                         
  -3   3  25         43.60         46.08         9.52 o                         
  -2   3  25          9.61          7.15         5.25 o                         
  -1   3  25         12.06          7.49         4.58 o                         
   0   3  25          0.02         -0.47         2.55 o                         
   1   3  25          1.66          0.72         0.62 o                         
 -10   0  26          9.81         10.13         3.04 o                         
  -9   0  26         22.57         15.70         3.29 o                         
  -8   0  26          5.05          8.09         3.15 o                         
  -7   0  26         71.49         70.42         4.64 o                         
  -6   0  26        146.66        155.15         6.59 o                         
  -5   0  26        381.84        422.34        11.39 o                         
  -4   0  26        120.24        135.44         5.86 o                         
  -3   0  26        200.50        216.73        12.97 o                         
  -2   0  26         18.96         22.49         3.47 o                         
  -1   0  26       1465.27       1903.26        35.17 o                         
   1   0  26          0.77          1.91         3.48 o                         
   2   0  26          1.55          0.93         2.20 o                         
   3   0  26          0.74          1.12         3.32 o                         
   4   0  26          2.76          0.32         2.39 o                         
   5   0  26         34.01         26.08         4.24 o                         
 -10   1  26         27.82         26.40         2.69 o                         
  -9   1  26         10.92          6.65         2.12 o                         
  -8   1  26         11.97          9.19         2.11 o                         
  -7   1  26        137.09        134.56         4.43 o                         
  -6   1  26          2.28          1.11         1.51 o                         
  -5   1  26          2.52          4.10         2.13 o                         
  -4   1  26         38.22         33.39         4.07 o                         
  -3   1  26         71.38         85.48         3.86 o                         
  -2   1  26        169.97        215.61         5.73 o                         
  -1   1  26         14.30         12.45         4.09 o                         
   0   1  26          9.63          9.96         5.39 o                         
   1   1  26        274.45        352.06        25.81 o                         
   2   1  26         33.76         26.38         2.64 o                         
   3   1  26         16.58         14.09         2.37 o                         
   4   1  26         16.29         16.63         3.49 o                         
   5   1  26          0.64          2.70         1.71 o                         
  -9   2  26         16.27         10.49         2.14 o                         
  -8   2  26         35.87         35.52         2.97 o                         
  -7   2  26          4.66          1.99         2.37 o                         
  -6   2  26          0.04         -0.12         1.28 o                         
  -5   2  26         20.28         17.12         2.11 o                         
  -4   2  26         12.36          9.97         3.02 o                         
  -3   2  26         23.65         16.41         6.62 o                         
  -2   2  26          3.26          2.27         1.72 o                         
  -1   2  26          1.52          0.27         1.27 o                         
   0   2  26         32.34         48.75         4.92 o                         
   1   2  26         39.08         40.90         4.59 o                         
   2   2  26         48.96         47.33        14.49 o                         
   3   2  26         61.79         64.48        13.35 o                         
  -6   3  26         19.17         11.19         1.84 o                         
  -5   3  26          6.68          6.01         2.53 o                         
  -4   3  26          1.34          2.35         1.40 o                         
  -3   3  26          1.65          0.41         1.58 o                         
  -2   3  26          2.19          1.73         1.13 o                         
  -1   3  26          1.73          1.08         0.90 o                         
   0   3  26         13.98         16.09         4.67 o                         
  -9   1  27          0.92          0.94         1.36 o                         
  -8   1  27         20.61         19.18         3.32 o                         
  -7   1  27          0.01          0.36         1.88 o                         
  -6   1  27         28.10         28.68         4.65 o                         
  -5   1  27         22.66         23.38         2.36 o                         
  -4   1  27         27.28         30.46         4.55 o                         
  -3   1  27        177.90        216.04         5.88 o                         
  -2   1  27          7.52          5.31         2.01 o                         
  -1   1  27          5.99          3.49         1.67 o                         
   0   1  27         22.38         16.72         3.05 o                         
   1   1  27         25.89         24.69         6.05 o                         
   2   1  27          0.16          0.61         1.78 o                         
   3   1  27         10.76         12.14         5.52 o                         
   4   1  27         17.43         14.33         4.21 o                         
  -8   2  27         38.73         34.09         2.84 o                         
  -7   2  27          1.57          1.12         2.07 o                         
  -6   2  27         28.90         42.81         9.94 o                         
  -5   2  27        105.41        128.69         4.43 o                         
  -4   2  27          6.47          4.90         2.28 o                         
  -3   2  27         75.90         84.71         6.30 o                         
  -2   2  27          1.70          1.99         1.32 o                         
  -1   2  27          1.44          1.18         1.37 o                         
   0   2  27         12.86         12.27         2.46 o                         
   1   2  27         20.86         15.08         5.36 o                         
   2   2  27          3.96          2.95         2.24 o                         
   3   2  27          8.26          4.29         1.76 o                         
  -5   3  27         17.00         15.05         5.14 o                         
  -4   3  27          1.71          1.24         3.40 o                         
  -3   3  27          0.93          1.40         2.70 o                         
  -2   3  27          1.00         -1.54         2.62 o                         
  -1   3  27          0.10          0.30         1.42 o                         
  -9   0  28          1.45          4.26         2.55 o                         
  -8   0  28          0.02          3.01         2.53 o                         
  -7   0  28        478.27        558.02        14.27 o                         
  -6   0  28         23.19         22.73         3.36 o                         
  -5   0  28          1.71          3.15         2.06 o                         
  -4   0  28        236.45        254.56         9.23 o                         
  -3   0  28          0.03          5.84         2.85 o                         
  -2   0  28         25.47         15.51         5.35 o                         
  -1   0  28          7.69          6.77         2.82 o                         
   0   0  28         54.72         56.22         6.22 o                         
   1   0  28          4.84          7.45         4.73 o                         
   2   0  28          2.84          3.01         2.71 o                         
   3   0  28        114.42        115.71         6.77 o                         
   4   0  28          1.29          3.66         2.83 o                         
  -9   1  28         45.19         41.83         3.67 o                         
  -8   1  28          2.37          2.36         1.93 o                         
  -7   1  28          3.12          1.69         1.74 o                         
  -6   1  28         29.56         22.78         3.01 o                         
  -5   1  28        195.70        221.84         9.55 o                         
  -4   1  28         20.47         19.02         2.32 o                         
  -3   1  28          8.42          4.66         1.90 o                         
  -2   1  28        153.00        181.43         7.72 o                         
  -1   1  28          5.95          5.45         2.31 o                         
   0   1  28         25.75         23.07         2.69 o                         
   1   1  28         35.33         36.80         3.12 o                         
   2   1  28          0.07          0.74         3.55 o                         
   3   1  28          9.24          3.39         2.13 o                         
  -7   2  28          3.40          3.36         2.02 o                         
  -6   2  28          0.19         -1.12         1.76 o                         
  -5   2  28          1.02          0.00         1.12 o                         
  -4   2  28         35.54         34.43         5.88 o                         
  -3   2  28         84.88         95.86         4.43 o                         
  -2   2  28         31.10         33.41         2.65 o                         
  -1   2  28         23.12         24.12         2.42 o                         
   0   2  28         12.29          8.57         1.97 o                         
   1   2  28          6.89          7.11         4.29 o                         
   2   2  28          0.28          1.28         2.01 o                         
  -8   1  29          4.70          5.21         2.00 o                         
  -7   1  29          8.11          5.26         2.55 o                         
  -6   1  29          0.02          1.42         1.73 o                         
  -5   1  29        122.32        124.78         5.24 o                         
  -4   1  29          3.73          0.71         1.65 o                         
  -3   1  29         14.18         10.49         2.53 o                         
  -2   1  29          0.12          0.75         1.57 o                         
  -1   1  29         13.70         12.95         3.39 o                         
   0   1  29         22.09         18.07         3.08 o                         
   1   1  29         79.98         85.16         7.95 o                         
   2   1  29          3.64          2.77         1.98 o                         
   3   1  29          7.76          2.93         2.27 o                         
  -7   2  29          1.04          2.90         3.80 o                         
  -6   2  29          1.28          0.63         1.74 o                         
  -5   2  29          0.70          0.14         1.51 o                         
  -4   2  29          0.29          0.48         1.90 o                         
  -3   2  29        101.15        126.72         8.68 o                         
  -2   2  29          0.19         -0.12         1.37 o                         
  -1   2  29         20.07         15.98         5.50 o                         
   0   2  29          5.86          6.68         4.76 o                         
   1   2  29         18.34          9.81         2.67 o                         
  -8   0  30          3.26          2.85         2.55 o                         
  -7   0  30        159.20        143.17         6.62 o                         
  -6   0  30          2.00          7.94         2.98 o                         
  -5   0  30          2.58          0.93         2.52 o                         
  -4   0  30        108.87        100.55         7.31 o                         
  -3   0  30        105.98        104.36        11.32 o                         
  -2   0  30          2.57          4.57         3.34 o                         
  -1   0  30         17.89         22.25         3.69 o                         
   0   0  30         46.36         53.80         5.16 o                         
   1   0  30         59.34         51.42         5.05 o                         
   2   0  30         30.62         18.52         3.78 o                         
  -8   1  30         32.25         28.87         7.74 o                         
  -7   1  30          0.31          1.35         3.39 o                         
  -6   1  30         14.63          7.31         1.79 o                         
  -5   1  30        106.98        102.32         4.19 o                         
  -4   1  30          0.01          2.74         1.78 o                         
  -3   1  30          0.68          0.56         1.60 o                         
  -2   1  30         84.50        101.18         5.28 o                         
  -1   1  30          0.00          1.75         1.94 o                         
   0   1  30         19.66         15.83         4.99 o                         
   1   1  30         81.38        102.39         5.49 o                         
   2   1  30          4.65          4.06         2.48 o                         
  -6   2  30         39.86         31.10         2.75 o                         
  -5   2  30          5.45          0.92         1.51 o                         
  -4   2  30         11.72         11.86         2.52 o                         
  -3   2  30          0.54         -1.58         1.58 o                         
  -2   2  30         13.34          8.56         2.29 o                         
  -1   2  30         33.36         38.49         8.48 o                         
   0   2  30         15.09         16.11         3.13 o                         
  -7   1  31          2.31          0.28         1.50 o                         
  -6   1  31          8.65          8.24         2.63 o                         
  -5   1  31          1.99          0.74         1.74 o                         
  -4   1  31          9.31          8.66         2.00 o                         
  -3   1  31          0.02         -0.02         1.67 o                         
  -2   1  31          9.11          2.48         2.37 o                         
  -1   1  31         47.82         39.95         8.53 o                         
   0   1  31         15.29         12.44         4.99 o                         
   1   1  31          0.25          3.25         2.57 o                         
  -4   2  31          2.73          1.63         1.56 o                         
  -3   2  31         13.69         14.31         2.18 o                         
  -2   2  31          0.00          0.55         1.37 o                         
  -7   0  32          6.54          5.84         2.67 o                         
  -6   0  32          3.28          0.00         1.58 o                         
  -5   0  32        146.88        173.19         7.95 o                         
  -4   0  32         84.32         86.68         5.62 o                         
  -3   0  32         15.63         11.21         3.04 o                         
  -2   0  32        334.18        476.12        14.28 o                         
  -1   0  32        157.33        181.24         8.80 o                         
   0   0  32         31.60         36.62         4.72 o                         
  -6   1  32         11.11          8.77         3.11 o                         
  -5   1  32         21.12         19.72         3.27 o                         
  -4   1  32         74.86         81.57         3.85 o                         
  -3   1  32        134.48        174.73         7.33 o                         
  -2   1  32         56.32         61.21         5.23 o                         
  -1   1  32          7.17          1.65         2.54 o                         
   0   1  32         66.17         75.70         4.77 o                         
  -4   1  33         31.13         35.85         4.34 o                         
  -3   1  33          0.68          3.15         2.55 o                         
  -2   1  33          0.17          0.93         2.52 o                         
                                                                                
